# Supplementary material for: NF-κB-direct activation of microRNAs with repressive effects on monocyte-specific genes is critical for osteoclast differentiation
Source: Genome Biol. 2015 Jan 5;16(1):2. doi: 10.1186/s13059-014-0561-5 (PMC4290566; doi:10.1186/s13059-014-0561-5)
Supplement: Additional file 1: — Raw data of miRNA expression profiling following quantitative RT-PCR (qRT-PCR) amplification of Ready-to-use microRNA PCR Human Panel I V2.R from Exiqon (reference 203608) in a Roche LC480 II corresponding to pure CD14+ cells (MOs), and these cells at 48 h and 21 d after RANKL/M-CSF stimulation from three anonymous individuals (D1, D2 and D3). Data are as follows: RAW crossing point (Cp) values as produced by the qPCR system (columns B, D, F, N, P, R, Z, AB, AD), RAW concentration (Conc) as produced by the qRT-PCR system (columns C, E, G, O, Q, S, AA, AC, AE), concentration values relative to miR103 (housekeeping) levels (columns H, I, J, T, U, V, AF, AG, AH). The average of the three samples for each cell type (MOs, OCs 48 h, OCs 21 d) (column K, W, AI), standard deviation (column L, X, AJ). [file 13059_2014_561_MOESM1_ESM.xlsx]

## Sheet: Hoja1
Additional File 1. Raw data of miRNA expression profiling following quantitative RT-PCR amplification of Ready-to-use microRNA PCR Human Panel I V2.R from Exiqon (Reference 203608) in a Roche LC480 II corresponding to pure CD14+ cells (MOs), and these cells at 48 h and 21 d after RANKL/M-CSF stimulation from three anonymous individuals (D1, D2 and D3). Data as follows RAW crossing point (Cp) valu…
							Relativized by hsa-miR-103			Relativized by hsa-miR-103									Relativized by hsa-miR-103			Relativized by hsa-miR-103									Relativized by hsa-miR-103			Relativized by hsa-miR-103
miRNA	D1 CD14		D2 CD14		D3 CD14					Mean of Relativized values			D1 48H		D2 48H		D3 48H					Mean of Relativized values			D1 OC		D2 OC		D3 OC					Mean of Relativized values				CD14_OC48h			OC48h_OC			CD14_OC
	Cp	Conc	Cp	Conc	Cp	Conc	D1 Conc	D2 Conc	D3 Conc	Mean	Standard Dev		Cp	Conc	CP	Conc	Cp	Conc	D1 Conc	D2 Conc	D3 Conc	Mean	Standard Dev		Cp	Conc	CP	Conc	Cp	Conc	D1 Conc	D2 Conc	D3 Conc	Mean	Standard Dev			FC CD14 OC48h	pval		FC OC48h OC	pval		FC CD14 OC	pval
hsa-miR-379			40	0.00167	40	0.00159	0	9.12568e-06	1.05298e-05	6.55183e-06	5.71732e-06		40	0.00177	40	0.00177	40	0.00164	3.4236e-05	1.19718e-05	1.51852e-05	2.04643e-05	1.20343e-05								0	0	0	0	0			3.12345	0.0723884		0	0.0210821		6.55183e-06	0.0590712
hsa-miR-217							0	0	0	0	0								0	0	0	0	0								0	0	0	0	0			Null	Null		Null	Null		0	Null
hsa-miR-337-5p							0	0	0	0	0		40	0.00177	40	0.00177	40	0.00164	3.4236e-05	1.19718e-05	1.51852e-05	2.04643e-05	1.20343e-05		40	0.00162	40	0.00159	40	0.00131	1.33884e-05	2.16621e-05	1.87143e-05	1.79216e-05	4.19342e-06			Null	0.0210821		0.875749	0.373533		0	0.000888318
hsa-miR-328	30.96	0.799	30.56	1.16	30.98	0.823	0.00539865	0.0063388	0.00545033	0.00572926	0.000528508		32.68	0.283	30.92	0.283	31.02	0.824	0.00547389	0.0065	0.00762963	0.00653451	0.00107829		30.16	1.48	30.5	1.15	30.87	0.732	0.0122314	0.0156676	0.0104571	0.0127854	0.00264902			1.14055	0.15502		1.95659	0.00967183		0.00572926	0.00531113
hsa-miR-374b*	37.65	0.00774	40	0.00167	37.72	0.00768	5.22973e-05	9.12568e-06	5.08609e-05	3.7428e-05	2.4521e-05		38.14	0.0064	37.01	0.0064	39.18	0.00288	0.000123791	9.50704e-05	2.66667e-05	8.18427e-05	4.98951e-05		36.88	0.0141	40	0.00159			0.000116529	2.16621e-05	0	4.60637e-05	6.19784e-05			2.18667	0.119323		0.562832	0.239784		3.7428e-05	0.416718
hsa-miR-143	32.33	0.309	31.84	0.479	32.27	0.336	0.00208784	0.00261749	0.00222517	0.00231016	0.000274864		34.77	0.0666	33.67	0.0666	32.23	0.358	0.0012882	0.000964789	0.00331481	0.00185593	0.00127373		36.5	0.0183	40	0.00159	38.11	0.00484	0.00015124	2.16621e-05	6.91429e-05	8.06816e-05	6.55549e-05			0.803378	0.289282		0.0434722	0.036744		0.00231016	8.30314e-05
hsa-miR-623			40	0.00167			0	9.12568e-06	0	3.04189e-06	5.26872e-06		39.29	0.0029	40	0.0029	40	0.00164	5.60928e-05	1.19718e-05	1.51852e-05	2.775e-05	2.45982e-05		40	0.00162	40	0.00159			1.33884e-05	2.16621e-05	0	1.16835e-05	1.09312e-05			9.12259	0.0820619		0.421028	0.179814		3.04189e-06	0.142464
hsa-miR-520c-3p	40	0.00152	40	0.00167			1.02703e-05	9.12568e-06	0	6.46532e-06	5.6283e-06								0	0	0	0	0								0	0	0	0	0			0	0.0587499		Null	Null		6.46532e-06	0.0587499
hsa-miR-557							0	0	0	0	0								0	0	0	0	0								0	0	0	0	0			Null	Null		Null	Null		0	Null
hsa-miR-218	40	0.00152	40	0.00167	37.77	0.00745	1.02703e-05	9.12568e-06	4.93377e-05	2.29112e-05	2.28932e-05		37.89	0.00767	37.29	0.00767	35.77	0.0306	0.000148356	7.88732e-05	0.000283333	0.000170187	0.000103964		33.04	0.202	34.67	0.0636	32.12	0.307	0.00166942	0.000866485	0.00438571	0.00230721	0.00184427			7.42812	0.0373303		13.5569	0.0578064		2.29112e-05	0.0492587
hsa-miR-136	34.49	0.0691	36.28	0.022	34.88	0.0553	0.000466892	0.000120219	0.000366225	0.000317779	0.000178342		35.6	0.0373	37.78	0.0373	31.67	0.526	0.00072147	5.59155e-05	0.00487037	0.00188259	0.00260881		37.09	0.0122	40	0.00159			0.000100826	2.16621e-05	0	4.08295e-05	5.30757e-05			5.92421	0.179259		0.021688	0.144307		0.000317779	0.0307294
hsa-miR-127-5p	40	0.00152			40	0.00159	1.02703e-05	0	1.05298e-05	6.93336e-06	6.00587e-06		40	0.00177	39.43	0.00177	40	0.00164	3.4236e-05	1.78169e-05	1.51852e-05	2.24127e-05	1.03235e-05		37.24	0.011	40	0.00159			9.09091e-05	2.16621e-05	0	3.75237e-05	4.74848e-05			3.23259	0.0440739		1.67422	0.309367		6.93336e-06	0.165193
hsa-miR-140-5p	28.2	5.43	28.28	5.65	27.77	7.6	0.0366892	0.0308743	0.0503311	0.0392982	0.00998735		30.47	1.3	29.6	1.3	29.19	2.93	0.0251451	0.0161972	0.0271296	0.022824	0.00582411		28.59	4.41	29.58	2.17	29.43	1.99	0.0364463	0.029564	0.0284286	0.0314796	0.00433855			0.580789	0.0345457		1.37924	0.0539611		0.0392982	0.140766
hsa-miR-31*	36.2	0.0212	40	0.00167			0.000143243	9.12568e-06	0	5.07896e-05	8.01971e-05		40	0.00177	36.57	0.00177	35.01	0.052	3.4236e-05	0.000128873	0.000481481	0.000214864	0.000235697		36.74	0.0155	35.58	0.0341	37.61	0.00685	0.000128099	0.000464578	9.78571e-05	0.000230178	0.000203558			4.23046	0.158687		1.07128	0.468108		5.07896e-05	0.114295
hsa-miR-20b*	40	0.00152	33.55	0.146	32.79	0.234	1.02703e-05	0.000797814	0.00154967	0.000785918	0.000769768		34.03	0.111	34.76	0.111	32.18	0.369	0.002147	0.000452113	0.00341667	0.00200526	0.00148735		35.86	0.0285	33.18	0.179	34.57	0.0565	0.000235537	0.00243869	0.000807143	0.00116046	0.00114328			2.55149	0.137911		0.578707	0.239487		0.000785918	0.331195
hsa-miR-325			40	0.00167			0	9.12568e-06	0	3.04189e-06	5.26872e-06		40	0.00177		0.00177			3.4236e-05	0	0	1.1412e-05	1.97662e-05								0	0	0	0	0			3.75161	0.258814		0	0.18695		3.04189e-06	0.18695
hsa-miR-509-3-5p							0	0	0	0	0		40	0.00177		0.00177			3.4236e-05	0	0	1.1412e-05	1.97662e-05				39.16	0.00283			0	3.85559e-05	0	1.2852e-05	2.22602e-05			Null	0.18695		1.12618	0.468628		0	0.18695
hsa-miR-210	33.99	0.098	33.19	0.188	35.01	0.0503	0.000662162	0.00102732	0.000333113	0.000674199	0.000347261		34.46	0.0825	32.5	0.0825	32.98	0.212	0.00159574	0.00217606	0.00196296	0.00191159	0.000293547		30.51	1.17	28.55	4.44	29.95	1.39	0.00966942	0.0604905	0.0198571	0.0300057	0.0268875			2.83535	0.00460827		15.6967	0.0723016		0.000674199	0.0659264
hsa-miR-199b-5p	30.57	1.05	30.1	1.6	29.91	1.73	0.00709459	0.00874317	0.011457	0.00909824	0.00220275		35.32	0.0455	32.81	0.0455	32.29	0.342	0.000880077	0.00175352	0.00316667	0.00193342	0.00115386		40	0.00162	35.1	0.0475	35.33	0.0333	1.33884e-05	0.000647139	0.000475714	0.000378747	0.000327814			0.212505	0.00377035		0.195895	0.0440724		0.00909824	0.00123404
hsa-miR-194	34.82	0.0551	35	0.0536	35.09	0.0476	0.000372297	0.000292896	0.000315232	0.000326808	4.09469e-05		37.08	0.0134	36.13	0.0134	34.24	0.0886	0.000259188	0.000175352	0.00082037	0.000418303	0.000350714		40	0.00162	36.08	0.024	36.69	0.013	1.33884e-05	0.000326975	0.000185714	0.000175359	0.00015705			1.27997	0.338404		0.419216	0.167506		0.000326808	0.0906727
hsa-let-7g	24.55	68.1	24.97	55.8	24.92	54.9	0.460135	0.304918	0.363576	0.37621	0.078376		26.07	27.5	24.85	27.5	24.46	78	0.531915	0.435915	0.722222	0.563351	0.145719		25.1	49.4	25.59	34.6	25.67	27	0.408264	0.47139	0.385714	0.421789	0.0444101			1.49744	0.0608459		0.748715	0.0913917		0.37621	0.215154
hsa-miR-203	40	0.00152	40	0.00167	40	0.00159	1.02703e-05	9.12568e-06	1.05298e-05	9.97525e-06	7.47104e-07								0	0	0	0	0		40	0.00162	40	0.00159	40	0.00131	1.33884e-05	2.16621e-05	1.87143e-05	1.79216e-05	4.19342e-06			0	1.03589e-05		Null	0.000888318		9.97525e-06	0.0159683
hsa-miR-181a*	32.91	0.208	32.55	0.292	30.91	0.865	0.00140541	0.00159563	0.00572848	0.00290984	0.00244287		34.68	0.0708	32.1	0.0708	33.11	0.194	0.00136944	0.00285915	0.0017963	0.0020083	0.000767152		32.61	0.272	33.17	0.181	32.09	0.316	0.00224793	0.00246594	0.00451429	0.00307605	0.00125031			0.690175	0.287453		1.53167	0.137961		0.00290984	0.460749
hsa-miR-934	34.62	0.0633	34.51	0.0749	36.67	0.0159	0.000427703	0.00040929	0.000105298	0.000314097	0.000181059		34.59	0.0755	33.86	0.0755	35.28	0.0431	0.00146035	0.00084507	0.000399074	0.000901498	0.000532882		36.49	0.0185	35.36	0.0394	37.5	0.00741	0.000152893	0.000536785	0.000105857	0.000265178	0.000236391			2.87013	0.0724626		0.294153	0.0658309		0.000314097	0.395055
hsa-miR-551b	33.71	0.119	34.83	0.0601	34.62	0.0659	0.000804054	0.000328415	0.000436424	0.000522964	0.000249349		40	0.00177	34.6	0.00177	33.81	0.119	3.4236e-05	0.000507042	0.00110185	0.00054771	0.000534969		28.98	3.37	31.61	0.532	32.73	0.202	0.0278512	0.00724796	0.00288571	0.0126616	0.0133342			1.04732	0.472798		23.1174	0.095494		0.000522964	0.0950218
UniSp6 CP	19.84	1780	19.69	2170	21.12	766	12.027	11.8579	5.07285	9.6526	3.96708		23.48	166	22.96	166	22.11	398	3.21083	1.61972	3.68519	2.83858	1.08188		21.52	590	21.25	698	20.71	842	4.87603	9.50954	12.0286	8.80471	3.62799			0.294074	0.0227293		3.1018	0.026234		9.6526	0.39912
hsa-miR-524-3p			40	0.00167			0	9.12568e-06	0	3.04189e-06	5.26872e-06				40		40	0.00164	0	1.19718e-05	1.51852e-05	9.05234e-06	8.0025e-06								0	0	0	0	0			2.97589	0.169167		0	0.0608278		3.04189e-06	0.18695
hsa-miR-7	33.26	0.162	33.85	0.119	35.66	0.0321	0.00109459	0.000650273	0.000212583	0.000652484	0.00044101		35.24	0.0479	33.97	0.0479	34.32	0.0841	0.000926499	0.00078169	0.000778704	0.000828964	8.44808e-05		36.62	0.0169	38.04	0.00619	37.33	0.00834	0.000139669	8.43324e-05	0.000119143	0.000114382	2.79741e-05			1.27048	0.2667		0.137981	7.74903e-05		0.000652484	0.0512951
hsa-miR-486-5p	32.78	0.227	32.51	0.3	32.85	0.225	0.00153378	0.00163934	0.00149007	0.0015544	7.67444e-05		33.97	0.116	33.11	0.116	33.44	0.155	0.00224371	0.00142254	0.00143519	0.00170048	0.000470498		35.44	0.0383	35.63	0.0329	34.84	0.0469	0.000316529	0.000448229	0.00067	0.000478253	0.000178638			1.09398	0.311846		0.281246	0.00681272		0.0015544	0.000330783
hsa-miR-30c	25.15	45	25.04	53.5	25.65	33.1	0.304054	0.29235	0.219205	0.27187	0.0459826		27.74	8.71	25.66	8.71	25.93	28.1	0.168472	0.249296	0.260185	0.225984	0.0501039		26.17	23.6	26.6	17.2	26.71	13.1	0.195041	0.234332	0.187143	0.205506	0.0252753			0.831223	0.153719		0.90938	0.280834		0.27187	0.0468123
hsa-miR-301b	32.43	0.289	31.75	0.508	32.13	0.372	0.0019527	0.00277596	0.00246358	0.00239741	0.000415596		34.87	0.0618	33.3	0.0618	33.81	0.119	0.00119536	0.00124648	0.00110185	0.00118123	7.33413e-05		34.59	0.0686	33.84	0.113	34.03	0.0818	0.000566942	0.00153951	0.00116857	0.00109167	0.000490822			0.49271	0.00376789		0.924185	0.385116		0.00239741	0.0122636
hsa-miR-128	29.75	1.85	29.84	1.91	32.59	0.269	0.0125	0.0104372	0.00178146	0.00823954	0.00568717		31.04	0.88	29.32	0.88	29.25	2.81	0.0170213	0.0197183	0.0260185	0.0209194	0.0046173		29.02	3.28	27.7	8.01	31.82	0.38	0.0271074	0.109128	0.00542857	0.0472214	0.0546976			2.5389	0.02001		2.2573	0.22662		0.00823954	0.14342
hsa-miR-329	37.65	0.00775	40	0.00167	40	0.00159	5.23649e-05	9.12568e-06	1.05298e-05	2.40068e-05	2.45689e-05		38.06	0.00681	36.67	0.00681	38.26	0.00545	0.000131721	0.000121127	5.0463e-05	0.000101104	4.4175e-05		40	0.00162	40	0.00159	40	0.00131	1.33884e-05	2.16621e-05	1.87143e-05	1.79216e-05	4.19342e-06			4.21147	0.0287365		0.17726	0.0157342		2.40068e-05	0.347065
hsa-miR-224					40	0.00159	0	0	1.05298e-05	3.50993e-06	6.07938e-06		40	0.00177	39	0.00177	38.19	0.00573	3.4236e-05	2.40845e-05	5.30556e-05	3.71253e-05	1.47001e-05				40	0.00159	40	0.00131	0	2.16621e-05	1.87143e-05	1.34588e-05	1.17485e-05			10.5772	0.010789		0.362523	0.0474615		3.50993e-06	0.131312
hsa-miR-487b	39.08	0.00288	40	0.00167	40	0.00159	1.94595e-05	9.12568e-06	1.05298e-05	1.30383e-05	5.60502e-06		38.3	0.00576	37.13	0.00576	36.09	0.0246	0.000111412	8.73239e-05	0.000227778	0.000142171	7.51094e-05		40	0.00162	40	0.00159			1.33884e-05	2.16621e-05	0	1.16835e-05	1.09312e-05			10.9041	0.0205804		0.0821792	0.0204153		1.30383e-05	0.428907
hsa-miR-130a	32.6	0.256	32.59	0.284	32.64	0.26	0.00172973	0.00155191	0.00172185	0.00166783	0.000100467		33.29	0.186	33	0.186	32.08	0.396	0.00359768	0.00154225	0.00366667	0.00293553	0.00120711		35.52	0.0362	38.36	0.00494	36.75	0.0124	0.000299174	6.73025e-05	0.000177143	0.000181206	0.000115989			1.76009	0.072045		0.0617286	0.00852279		0.00166783	3.69597e-05
hsa-miR-138	36.19	0.0213	37.01	0.0133			0.000143919	7.26776e-05	0	7.21988e-05	7.19607e-05		36.65	0.0181	40	0.0181	36.16	0.0233	0.000350097	1.19718e-05	0.000215741	0.000192603	0.000170246		32.54	0.284	39.24	0.00268	38.5	0.0037	0.00234711	3.65123e-05	5.28571e-05	0.000812159	0.00132933			2.66768	0.161139		4.21675	0.23408		7.21988e-05	0.195103
hsa-miR-26a-2*	37.86	0.0067	37.04	0.013	37.67	0.00796	4.52703e-05	7.10383e-05	5.27152e-05	5.63413e-05	1.32612e-05		40	0.00177	40	0.00177	40	0.00164	3.4236e-05	1.19718e-05	1.51852e-05	2.04643e-05	1.20343e-05				39.28	0.00261	39.6	0.00172	0	3.55586e-05	2.45714e-05	2.00433e-05	1.82066e-05			0.363221	0.0127911		0.979428	0.487474		5.63413e-05	0.0246255
hsa-miR-378	26.7	15.3	26.64	17.6	27.21	11.2	0.103378	0.0961749	0.0741722	0.0912418	0.0152152		27.82	8.18	25.81	8.18	27	13.4	0.158221	0.224648	0.124074	0.168981	0.051143		24.63	68.6	24.96	53.3	25.45	31.3	0.566942	0.726158	0.447143	0.580081	0.139971			1.85201	0.032558		3.43282	0.00439374		0.0912418	0.00192516
hsa-miR-381	40	0.00152	40	0.00167			1.02703e-05	9.12568e-06	0	6.46532e-06	5.6283e-06				40		37.91	0.00696	0	1.19718e-05	6.44444e-05	2.54721e-05	3.42778e-05		40	0.00162	40	0.00159	37.85	0.00579	1.33884e-05	2.16621e-05	8.27143e-05	3.92549e-05	3.78636e-05			3.93981	0.198468		1.5411	0.332268		6.46532e-06	0.10603
hsa-miR-671-5p	33.84	0.108	34.19	0.0939	34.63	0.0655	0.00072973	0.000513115	0.000433775	0.000558873	0.000153192		35.22	0.0488	33.83	0.0488	33.9	0.112	0.000943907	0.000866197	0.00103704	0.000949047	8.55358e-05		35.58	0.0347	34.77	0.0596	35.18	0.037	0.000286777	0.000811989	0.000528571	0.000542446	0.000262881			1.69814	0.0091378		0.571569	0.031736		0.000558873	0.464996
hsa-miR-521							0	0	0	0	0								0	0	0	0	0								0	0	0	0	0			Null	Null		Null	Null		0	Null
hsa-miR-221	27.32	10	27.17	12.2	27.74	7.78	0.0675676	0.0666667	0.0515232	0.0619191	0.00901443		26.59	19.3	26.69	19.3	25.87	29.3	0.373308	0.121831	0.271296	0.255478	0.126482		24.92	56.2	25.48	37.3	25.43	31.8	0.464463	0.508174	0.454286	0.475641	0.0286306			4.126	0.0286732		1.86177	0.0211836		0.0619191	9.12858e-06
hsa-miR-142-5p	26.79	14.4	26.94	14.3	27.36	10.1	0.0972973	0.0781421	0.0668874	0.0807756	0.015375		28.91	3.85	28.67	3.85	26.3	21.8	0.0744681	0.0307746	0.201852	0.102365	0.0888849		27.9	7.13	29.33	2.59	29.98	1.36	0.0589256	0.0352861	0.0194286	0.0378801	0.0198759			1.26727	0.349872		0.37005	0.14367		0.0807756	0.0208457
hsa-miR-132	32.22	0.335	32.63	0.276	33.06	0.195	0.00226351	0.0015082	0.00129139	0.0016877	0.000510315		28.61	4.76	27.79	4.76	27.81	7.63	0.0920696	0.0566901	0.0706481	0.073136	0.0178205		29.67	2.08	29.28	2.67	29.62	1.74	0.0171901	0.036376	0.0248571	0.0261411	0.0096572			43.3347	0.00113105		0.357431	0.00795941		0.0016877	0.00593891
hsa-miR-424	26.71	15.2	26.74	16.4	33.04	0.198	0.102703	0.0896175	0.00131126	0.0645438	0.0551505		28.73	4.37	27.86	4.37	27.21	11.6	0.0845261	0.0542254	0.107407	0.082053	0.0266771		26.82	15	28.33	5.18	29.52	1.87	0.123967	0.0705722	0.0267143	0.0737511	0.0487042			1.27128	0.323272		0.898824	0.404232		0.0645438	0.419507
UniSp3 IPC			20.95	906	20.84	931	0	4.95082	6.16556	3.70546	3.266		21	930		930	20.82	972	17.9884	0	9	8.99613	8.9942				20.83	939			0	12.7929	0	4.26431	7.38599			2.4278	0.196232		0.474015	0.260069		3.70546	0.455188
hsa-miR-374a	29.88	1.7	30.09	1.6	29.97	1.65	0.0114865	0.00874317	0.0109272	0.0103856	0.00144962		32.55	0.309	31.07	0.309	30.72	1.01	0.00597679	0.00583803	0.00935185	0.00705556	0.00198986		28.73	3.99	29.94	1.7	29.78	1.57	0.0329752	0.0231608	0.0224286	0.0261882	0.00588913			0.679359	0.0395666		3.71171	0.00298062		0.0103856	0.0053578
hsa-miR-532-5p	29.73	1.88	29.42	2.56	28.94	3.39	0.0127027	0.0139891	0.0224503	0.0163807	0.00529566		31.61	0.593	29.81	0.593	30.14	1.52	0.01147	0.0140141	0.0140741	0.0131861	0.00148644		29.78	1.93	29.87	1.78	29.54	1.84	0.0159504	0.0242507	0.0262857	0.0221623	0.00547501			0.804975	0.185668		1.68073	0.0259401		0.0163807	0.129465
hsa-miR-99a	32.11	0.362	32.17	0.38	32.47	0.293	0.00244595	0.0020765	0.0019404	0.00215428	0.000261595		33.92	0.12	33.81	0.12	32.54	0.287	0.00232108	0.000880282	0.00265741	0.00195292	0.000944034		33.91	0.11	30.53	1.12	28.87	2.94	0.000909091	0.0152589	0.042	0.0193893	0.0208545			0.906531	0.369904		9.92835	0.110765		0.00215428	0.112795
hsa-miR-92a-1*	33.78	0.114	33.19	0.188	33.65	0.129	0.00077027	0.00102732	0.000854305	0.000883966	0.000131068		33.77	0.132	33.63	0.132	33.07	0.2	0.00255319	0.000985915	0.00185185	0.00179699	0.000785077		37.24	0.011			35.55	0.0287	9.09091e-05	0	0.00041	0.00016697	0.000215323			2.03287	0.058939		0.0929165	0.012814		0.000883966	0.0039461
hsa-miR-125b	31.53	0.539	31.73	0.516	32.23	0.345	0.00364189	0.00281967	0.00228477	0.00291544	0.000683612		34.07	0.108	33.24	0.108	31.34	0.661	0.00208897	0.00129577	0.00612037	0.00316837	0.00258708		33.81	0.118	31.15	0.731	28.94	2.8	0.000975207	0.00995913	0.04	0.0169781	0.0204373			1.08675	0.438947		5.35862	0.155085		0.00291544	0.149724
hsa-miR-185	27.56	8.43	27.62	8.94	28.63	4.21	0.0569595	0.0488525	0.0278808	0.0445642	0.0150061		30.02	1.78	28.47	1.78	28.95	3.46	0.0344294	0.0355634	0.032037	0.0340099	0.0018002		27.99	6.7	28.26	5.41	28.82	3.05	0.0553719	0.0737057	0.0435714	0.0575497	0.0151847			0.763167	0.146527		1.69214	0.0280079		0.0445642	0.175764
hsa-miR-25	27.97	6.38	27.96	7.03	27.55	8.86	0.0431081	0.0384153	0.0586755	0.046733	0.0106054		30.8	1.04	29.2	1.04	29.15	3.01	0.0201161	0.021338	0.0278704	0.0231082	0.00416922		30.29	1.35	30.26	1.35	30.04	1.3	0.011157	0.0183924	0.0185714	0.0160403	0.00422997			0.494472	0.0114721		0.694139	0.0541537		0.046733	0.00480911
hsa-miR-524-5p	40	0.00152			40	0.00159	1.02703e-05	0	1.05298e-05	6.93336e-06	6.00587e-06		40	0.00177	37.7	0.00177	40	0.00164	3.4236e-05	5.91549e-05	1.51852e-05	3.6192e-05	2.205e-05		40	0.00162	40	0.00159			1.33884e-05	2.16621e-05	0	1.16835e-05	1.09312e-05			5.21999	0.0454317		0.32282	0.0798212		6.93336e-06	0.272761
hsa-miR-20a	24.5	70.4	24.56	74.5	24.14	94.3	0.475676	0.407104	0.624503	0.502428	0.111141		26.19	25.4	25.19	25.4	24.59	71.3	0.491296	0.344366	0.660185	0.498616	0.158037		28.16	5.94	28.55	4.44	28.33	4.28	0.0490909	0.0604905	0.0611429	0.0569081	0.00677772			0.992413	0.487188		0.114132	0.00421047		0.502428	0.00113798
hsa-miR-765	37.03	0.0119	36.71	0.0164	40	0.00159	8.04054e-05	8.96175e-05	1.05298e-05	6.01842e-05	4.3248e-05		40	0.00177		0.00177	37.09	0.0123	3.4236e-05	0	0.000113889	4.9375e-05	5.84342e-05		36.93	0.0136					0.000112397	0	0	3.74656e-05	6.48923e-05			0.820397	0.404736		0.758797	0.412433		6.01842e-05	0.320187
hsa-miR-24	23.71	122	23.64	141	23.72	126	0.824324	0.770492	0.834437	0.809751	0.0343735		24.54	79.6	22.93	79.6	23.34	170	1.53965	1.64789	1.57407	1.5872	0.0552995		23.2	184	22.9	222	23.22	147	1.52066	3.02452	2.1	2.21506	0.758505			1.96011	1.61468e-05		1.39557	0.112982		0.809751	0.0163606
hsa-miR-369-5p	37.82	0.00689	37.42	0.00998	38.43	0.00472	4.65541e-05	5.45355e-05	3.12583e-05	4.4116e-05	1.18286e-05						36.41	0.0197	0	0	0.000182407	6.08025e-05	0.000105313		40	0.00162	40	0.00159			1.33884e-05	2.16621e-05	0	1.16835e-05	1.09312e-05			1.37824	0.399283		0.192155	0.233352		4.4116e-05	0.0125868
hsa-miR-425	27.06	11.9	27.05	13.3	26.89	14	0.0804054	0.0726776	0.0927152	0.0819327	0.0101058		29.97	1.85	28.35	1.85	28.65	4.27	0.0357834	0.0385211	0.039537	0.0379472	0.00194154		28.15	5.99	28.95	3.36	28.68	3.36	0.0495041	0.0457766	0.048	0.0477602	0.00187531			0.46315	0.000887842		1.2586	0.00162545		0.0819327	0.00225541
hsa-miR-590-5p	28.78	3.63	28.86	3.79	28.62	4.22	0.024527	0.0207104	0.027947	0.0243948	0.00362013		31.15	0.816	30.68	0.816	28.77	3.92	0.0157834	0.00767606	0.0362963	0.0199186	0.0147514		29.34	2.62	30.29	1.33	31.17	0.597	0.0216529	0.0181199	0.00852857	0.0161005	0.00679121			0.816509	0.318312		0.808314	0.352347		0.0243948	0.067669
hsa-miR-760	36.28	0.0201	36.67	0.0168	36.19	0.0222	0.000135811	9.18033e-05	0.00014702	0.000124878	2.91867e-05		35.64	0.0363	34.6	0.0363	35.57	0.0352	0.000702128	0.000507042	0.000325926	0.000511699	0.000188144		36.19	0.0227	36.05	0.0246	39.39	0.00199	0.000187603	0.00033515	2.84286e-05	0.000183727	0.000153397			4.09759	0.0122364		0.359054	0.0396854		0.000124878	0.27476
hsa-miR-574-3p	28.61	4.08	28.56	4.63	28.35	5.11	0.0275676	0.0253005	0.0338411	0.0289031	0.00442411		30.51	1.27	28.83	1.27	29.25	2.81	0.0245648	0.0276056	0.0260185	0.026063	0.00152091		29.31	2.67	28.9	3.48	29.01	2.66	0.0220661	0.0474114	0.038	0.0358259	0.0128118			0.901738	0.176178		1.37459	0.130079		0.0289031	0.213159
hsa-miR-130b	32.24	0.33	32.07	0.409	31.93	0.425	0.00222973	0.00223497	0.00281457	0.00242642	0.000336154		35.05	0.0546	33.05	0.0546	33.16	0.187	0.00105609	0.00147887	0.00173148	0.00142215	0.000341249		34.79	0.0602	33.74	0.122	33.13	0.153	0.000497521	0.00166213	0.00218571	0.00144845	0.000864142			0.586109	0.0110666		1.0185	0.48162		0.00242642	0.0708726
hsa-let-7e	32.12	0.359	32.04	0.416	33.16	0.182	0.00242568	0.00227322	0.0012053	0.00196807	0.00066496		29.1	3.39	27.47	3.39	28.09	6.28	0.0655706	0.0711268	0.0581481	0.0649485	0.00651163		29.55	2.26	29.1	3.04	28.91	2.86	0.0186777	0.0414169	0.0408571	0.0336506	0.0129699			33.0012	3.79729e-05		0.518112	0.0101017		0.00196807	0.00670944
hsa-miR-133b	37.08	0.0115	37.26	0.0112			7.77027e-05	6.12022e-05	0	4.63016e-05	4.09383e-05		37.02	0.0139	36.62	0.0139	35.5	0.037	0.000268859	0.000124648	0.000342593	0.000245366	0.000110855		33.32	0.166	29.55	2.22	30.86	0.737	0.0013719	0.0302452	0.0105286	0.0140486	0.014755			5.2993	0.021672		57.2555	0.0902442		4.63016e-05	0.0877934
hsa-miR-542-5p	32.58	0.26	32.2	0.373	32.89	0.219	0.00175676	0.00203825	0.00145033	0.00174845	0.000294048		34	0.113	33.17	0.113	33.08	0.198	0.00218569	0.0013662	0.00183333	0.00179507	0.000411082		32.68	0.26	36.57	0.0171	34.48	0.0601	0.00214876	0.00023297	0.000858571	0.0010801	0.000976918			1.02667	0.440398		0.601703	0.153766		0.00174845	0.159948
hsa-miR-23a	24.42	74.6	24.22	94.1	24.18	91.8	0.504054	0.514208	0.607947	0.54207	0.057277		26.19	25.4	23.68	25.4	24.31	86.2	0.491296	0.978873	0.798148	0.756106	0.246493		23.71	130	23.21	179	23.51	120	1.07438	2.43869	1.71429	1.74245	0.682592			1.39485	0.108398		2.30451	0.0390851		0.54207	0.0192905
hsa-miR-193b	33.44	0.143	35.94	0.0278	34.58	0.0681	0.000966216	0.000151913	0.000450993	0.000523041	0.000411905		34.9	0.0605	33.04	0.0605	31.97	0.427	0.00117021	0.00149296	0.0039537	0.00220562	0.00152246		33.32	0.166	31.61	0.53	32.56	0.227	0.0013719	0.00722071	0.00324286	0.00394516	0.00298698			4.21693	0.0691718		1.78868	0.209812		0.000523041	0.0603768
UniSp3 IPC	20.67	1010	20.75	1040			6.82432	5.68306	0	4.16913	3.65539		20.79	1080	20.69	1080	20.74	1030	20.8897	7.8169	9.53704	12.7479	7.10331		20.95	878			20.46	1000	7.2562	0	14.2857	7.18064	7.14316			3.05769	0.0682009		0.56328	0.196333		4.16913	0.275553
hsa-miR-518c*	40	0.00152	37.03	0.0131			1.02703e-05	7.15847e-05	0	2.7285e-05	3.87068e-05		40	0.00177	40	0.00177	40	0.00164	3.4236e-05	1.19718e-05	1.51852e-05	2.04643e-05	1.20343e-05		40	0.00162	40	0.00159	40	0.00131	1.33884e-05	2.16621e-05	1.87143e-05	1.79216e-05	4.19342e-06			0.750022	0.392599		0.875749	0.373533		2.7285e-05	0.349193
hsa-miR-204	40	0.00152	37.05	0.0129			1.02703e-05	7.04918e-05	0	2.69207e-05	3.80815e-05		40	0.00177	37.17	0.00177	40	0.00164	3.4236e-05	8.52113e-05	1.51852e-05	4.48775e-05	3.62056e-05		38.92	0.00343	34.63	0.0655	35.2	0.0366	2.83471e-05	0.000892371	0.000522857	0.000481192	0.000433516			1.66703	0.292874		10.7223	0.0786777		2.69207e-05	0.0724409
hsa-miR-933	37.83	0.00685			40	0.00159	4.62838e-05	0	1.05298e-05	1.89379e-05	2.42604e-05		40	0.00177	38.1	0.00177	40	0.00164	3.4236e-05	4.47183e-05	1.51852e-05	3.13798e-05	1.49723e-05						40	0.00131	0	0	1.87143e-05	6.2381e-06	1.08047e-05			1.65699	0.245887		0.198793	0.0388952		1.89379e-05	0.22704
SNORD49A	23.32	160	23.05	212	24.71	63.7	1.08108	1.15847	0.421854	0.887135	0.404799		24.65	73.9	22.65	73.9	22.93	225	1.4294	2	2.08333	1.83758	0.355939		23.91	113	23.1	194	25.32	34.4	0.933884	2.64305	0.491429	1.35612	1.13626			2.07136	0.0189394		0.737994	0.261152		0.887135	0.268789
hsa-miR-452	38.98	0.00308	36.19	0.0234	40	0.00159	2.08108e-05	0.000127869	1.05298e-05	5.30698e-05	6.49815e-05		38.25	0.00596	36.6	0.00596	36.83	0.0147	0.00011528	0.000126761	0.000136111	0.000126051	1.04334e-05		40	0.00162	38.02	0.00626	40	0.00131	1.33884e-05	8.52861e-05	1.87143e-05	3.91296e-05	4.00613e-05			2.37519	0.0635866		0.310427	0.0110142		5.30698e-05	0.383799
hsa-miR-215	34.02	0.0961	35.05	0.0515	34.58	0.0681	0.000649324	0.000281421	0.000450993	0.000460579	0.000184139		36.65	0.0181	35.11	0.0181	33.46	0.153	0.000350097	0.000356338	0.00141667	0.0007077	0.000613991		36.75	0.0154	35.13	0.0465	36.85	0.0116	0.000127273	0.000633515	0.000165714	0.000308834	0.000281838			1.53654	0.270426		0.436391	0.182153		0.000460579	0.239299
hsa-miR-141	32.67	0.245	32.83	0.241	31.68	0.508	0.00165541	0.00131694	0.00336424	0.00211219	0.00109743		34.69	0.0704	34.49	0.0704	32.7	0.258	0.0013617	0.000547887	0.00238889	0.00143283	0.000922559		32.59	0.275	33.89	0.109	34.84	0.047	0.00227273	0.00148501	0.000671429	0.00147639	0.000800684			0.678359	0.228942		1.0304	0.476855		0.00211219	0.23152
hsa-miR-374b	28.72	3.77	28.26	5.74	28.19	5.68	0.025473	0.0313661	0.0376159	0.031485	0.00607233		30.99	0.91	28.94	0.91	29.33	2.66	0.0176015	0.0256338	0.0246296	0.0226217	0.00437644		28.34	5.25	28.83	3.65	28.88	2.91	0.0433884	0.0497275	0.0415714	0.0448958	0.00428189			0.71849	0.0547842		1.98464	0.0016212		0.031485	0.0176575
hsa-miR-668	40	0.00152	40	0.00167			1.02703e-05	9.12568e-06	0	6.46532e-06	5.6283e-06		40	0.00177	40	0.00177	40	0.00164	3.4236e-05	1.19718e-05	1.51852e-05	2.04643e-05	1.20343e-05		40	0.00162	40	0.00159			1.33884e-05	2.16621e-05	0	1.16835e-05	1.09312e-05			3.16525	0.0710182		0.570921	0.201252		6.46532e-06	0.251524
hsa-miR-33a	29.38	2.39	30.11	1.59	33.76	0.12	0.0161486	0.00868852	0.000794702	0.00854396	0.00767799		31.5	0.639	32.98	0.639	28.9	3.6	0.0123598	0.00155634	0.0333333	0.0157498	0.0161575		33.77	0.121	36.57	0.0171	40	0.00131	0.001	0.00023297	1.87143e-05	0.000417228	0.00051594			1.84339	0.2619		0.026491	0.0878858		0.00854396	0.0706831
hsa-miR-101	26.44	18.4	26.88	14.9	26.6	17.1	0.124324	0.0814208	0.113245	0.10633	0.022272		28.06	6.94	27.98	6.94	25.98	27.2	0.134236	0.05	0.251852	0.145363	0.101385		26.98	13.5	28.2	5.64	29.57	1.8	0.11157	0.0768392	0.0257143	0.0713746	0.0431881			1.36709	0.275189		0.491011	0.15476		0.10633	0.140385
hsa-miR-30c-2*	34.81	0.0557	35.61	0.0352	38.31	0.00511	0.000376351	0.00019235	3.38411e-05	0.000200847	0.000171413		37.47	0.0103	35.79	0.0103	34.5	0.074	0.000199226	0.000221831	0.000685185	0.000368747	0.000274276		37.11	0.012	35.96	0.0261	40	0.00131	9.91736e-05	0.000355586	1.87143e-05	0.000157825	0.000175928			1.83596	0.209707		0.428002	0.162489		0.000200847	0.388364
hsa-miR-331-3p	28.52	4.33	28.05	6.64	29.08	3.07	0.0292568	0.0362842	0.0203311	0.028624	0.00799531		30.7	1.12	28.58	1.12	29.47	2.42	0.0216634	0.0328169	0.0224074	0.0256293	0.00623579		28.25	5.57	27.98	6.6	28.35	4.21	0.0460331	0.0899183	0.0601429	0.0653647	0.0224038			0.895376	0.317949		2.5504	0.020788		0.028624	0.0277525
hsa-miR-340	31.84	0.435	31.82	0.484	33.32	0.163	0.00293919	0.00264481	0.00107947	0.00222116	0.000999625		34.88	0.0614	34.7	0.0614	32.63	0.27	0.00118762	0.000471127	0.0025	0.00138625	0.00102892		33.03	0.203	34.36	0.0791	36.43	0.0156	0.00167769	0.00107766	0.000222857	0.000992733	0.000731123			0.624112	0.185228		0.716129	0.308931		0.00222116	0.0804623
hsa-miR-196a	40	0.00152	40	0.00167	40	0.00159	1.02703e-05	9.12568e-06	1.05298e-05	9.97525e-06	7.47104e-07				40		40	0.00164	0	1.19718e-05	1.51852e-05	9.05234e-06	8.0025e-06		39.48	0.00232			40	0.00131	1.91736e-05	0	1.87143e-05	1.26293e-05	1.09397e-05			0.90748	0.426025		1.39514	0.335666		9.97525e-06	0.348292
hsa-miR-888	39.05	0.00294	38.69	0.00415	36.91	0.0135	1.98649e-05	2.26776e-05	8.9404e-05	4.39821e-05	3.93616e-05		36.91	0.0151	37.94	0.0151	39.14	0.00296	0.00029207	5.02113e-05	2.74074e-05	0.000123229	0.000146664		38.46	0.00472	37.23	0.0108	36.1	0.0195	3.90083e-05	0.000147139	0.000278571	0.000154906	0.00011997			2.80181	0.208583		1.25706	0.393272		4.39821e-05	0.101375
hsa-miR-330-3p	34.34	0.0769	33.71	0.131	34.5	0.0719	0.000519595	0.000715847	0.000476159	0.000570534	0.000127705		35.29	0.0464	33.72	0.0464	33.98	0.106	0.000897485	0.000929577	0.000981481	0.000936181	4.23856e-05		33.45	0.152	33.2	0.176	33.23	0.143	0.0012562	0.00239782	0.00204286	0.00189896	0.000584256			1.64089	0.00463094		2.02841	0.0232752		0.000570534	0.00917212
hsa-miR-570	34.87	0.0533	35.12	0.0491	34.92	0.0538	0.000360135	0.000268306	0.000356291	0.000328244	5.19435e-05		40	0.00177	35.99	0.00177	35.65	0.0333	3.4236e-05	0.000193662	0.000308333	0.000178744	0.000137656		33.54	0.143	33.53	0.141	38.09	0.00491	0.00118182	0.00192098	7.01429e-05	0.00105765	0.000931646			0.544545	0.0766129		5.91711	0.0906519		0.000328244	0.123597
hsa-miR-518c							0	0	0	0	0								0	0	0	0	0								0	0	0	0	0			Null	Null		Null	Null		0	Null
hsa-miR-200a	35.72	0.0296	36.03	0.0261	40	0.00159	0.0002	0.000142623	1.05298e-05	0.000117718	9.71594e-05		38.2	0.00618	35.55	0.00618	36.28	0.0216	0.000119536	0.000262676	0.0002	0.000194071	7.17541e-05		35.88	0.0282	37.44	0.00937	36	0.0209	0.000233058	0.000127657	0.000298571	0.000219762	8.62296e-05			1.64861	0.167529		1.13238	0.35593		0.000117718	0.122634
hsa-miR-188-5p	33.64	0.125	33.79	0.124	33.52	0.141	0.000844595	0.000677596	0.000933775	0.000818655	0.000130045		35.51	0.0396	33.81	0.0396	33.19	0.184	0.000765957	0.000880282	0.0017037	0.00111665	0.000511609		33.25	0.174	34.15	0.0916	34.6	0.0552	0.00143802	0.00124796	0.000788571	0.00115818	0.0003339			1.364	0.191778		1.0372	0.45597		0.000818655	0.0880545
hsa-miR-26a	24.74	59.9	24.69	67.8	28.58	4.36	0.40473	0.370492	0.0288742	0.268032	0.207823		27.37	11.2	26.21	11.2	26.76	15.9	0.216634	0.169718	0.147222	0.177858	0.0354148		27.41	10	27.73	7.81	27.58	7.18	0.0826446	0.106403	0.102571	0.0972064	0.0127556			0.663571	0.249958		0.546539	0.010317		0.268032	0.114176
hsa-miR-99b	33.13	0.178	33.52	0.149	35.02	0.0499	0.0012027	0.000814208	0.000330464	0.000782458	0.000436985		28.91	3.87	27.52	3.87	29.24	2.83	0.0748549	0.0683803	0.0262037	0.0564796	0.0264188		28.21	5.73	27.85	7.23	27.65	6.82	0.0473554	0.0985014	0.0974286	0.0810951	0.0292244			72.1823	0.0108754		1.43583	0.170016		0.000782458	0.00445462
hsa-miR-431	38.45	0.00444	36.4	0.0203	37.13	0.0116	3e-05	0.000110929	7.68212e-05	7.25834e-05	4.06306e-05		36.84	0.0158	35.3	0.0158	36.49	0.0187	0.000305609	0.000312676	0.000173148	0.000263811	7.85959e-05		35.46	0.0378	36.53	0.0175	40	0.00131	0.000312397	0.00023842	1.87143e-05	0.000189844	0.000152748			3.63459	0.0100297		0.719619	0.248615		7.25834e-05	0.134083
hsa-miR-23b	26.57	16.8	26.53	18.9	27.26	10.8	0.113514	0.103279	0.0715232	0.0961051	0.021895		27.8	8.34	26.02	8.34	26.99	13.5	0.161315	0.193662	0.125	0.159992	0.0343501		26.89	14.3	26.61	17	27.09	10.1	0.118182	0.231608	0.144286	0.164692	0.0594025			1.66476	0.0265894		1.02937	0.455648		0.0961051	0.0669158
hsa-miR-367			40	0.00167			0	9.12568e-06	0	3.04189e-06	5.26872e-06		40	0.00177	40	0.00177	40	0.00164	3.4236e-05	1.19718e-05	1.51852e-05	2.04643e-05	1.20343e-05								0	0	0	0	0			6.7275	0.0416048		0	0.0210821		3.04189e-06	0.18695
hsa-miR-505	30.34	1.23	30.69	1.06	30.99	0.82	0.00831081	0.00579235	0.00543046	0.00651121	0.00156897		32.43	0.335	31.13	0.335	31.28	0.691	0.00647969	0.00562676	0.00639815	0.0061682	0.000470669		31.43	0.614	31.9	0.435	31.17	0.594	0.00507438	0.00592643	0.00848571	0.00649551	0.00177544			0.94732	0.367593		1.05306	0.386498		0.00651121	0.495696
hsa-miR-18a	30.07	1.49	29.94	1.78	29.97	1.65	0.0100676	0.00972678	0.0109272	0.0102405	0.000618591		31.85	0.503	30.57	0.503	30.16	1.5	0.00972921	0.00823944	0.0138889	0.0106192	0.00292799		33.17	0.184	33.16	0.182	33.93	0.0877	0.00152066	0.00247956	0.00125286	0.00175103	0.000644984			1.03698	0.418624		0.164893	0.0034356		0.0102405	3.99447e-05
hsa-miR-92a	24.93	52.3	24.77	64.3	24.91	55.4	0.353378	0.351366	0.366887	0.357211	0.00844052		27.11	13.5	25.32	13.5	25.57	36.1	0.261122	0.315493	0.334259	0.303625	0.0379857		28.1	6.18	28.07	6.2	28.03	5.25	0.0510744	0.0844687	0.075	0.070181	0.0172108			0.849988	0.03778		0.231144	0.000316682		0.357211	6.56576e-06
hsa-miR-500a	30.14	1.41	30.29	1.4	30.09	1.52	0.00952703	0.00765027	0.0100662	0.00908118	0.00126819		32.53	0.314	30.72	0.314	31.2	0.729	0.0060735	0.00746479	0.00675	0.00676276	0.000695732		31.67	0.52	31.86	0.446	31.87	0.367	0.00429752	0.00607629	0.00524286	0.00520556	0.000889973			0.744701	0.0250088		0.769738	0.0376812		0.00908118	0.00616146
hsa-miR-887	40	0.00152	38.01	0.00662	38.99	0.0032	1.02703e-05	3.61749e-05	2.11921e-05	2.25457e-05	1.30052e-05		40	0.00177	40	0.00177	40	0.00164	3.4236e-05	1.19718e-05	1.51852e-05	2.04643e-05	1.20343e-05		40	0.00162	40	0.00159	40	0.00131	1.33884e-05	2.16621e-05	1.87143e-05	1.79216e-05	4.19342e-06			0.907681	0.424354		0.875749	0.373533		2.25457e-05	0.294634
hsa-miR-491-3p	40	0.00152	40	0.00167	38.5	0.0045	1.02703e-05	9.12568e-06	2.98013e-05	1.63991e-05	1.16208e-05		40	0.00177	40	0.00177	40	0.00164	3.4236e-05	1.19718e-05	1.51852e-05	2.04643e-05	1.20343e-05		40	0.00162	39.15	0.00286	40	0.00131	1.33884e-05	3.89646e-05	1.87143e-05	2.36891e-05	1.34943e-05			1.24789	0.347732		1.15758	0.386404		1.63991e-05	0.258723
hsa-miR-423-3p	25.89	26.9	25.71	33.5	25.9	27.8	0.181757	0.18306	0.184106	0.182974	0.00117695		27.53	10	25.71	10	26.45	19.7	0.193424	0.239437	0.182407	0.205089	0.0302514		26.34	21	26.77	15.2	26.97	11	0.173554	0.207084	0.157143	0.17926	0.0254552			1.12086	0.137235		0.87406	0.160534		0.182974	0.406572
hsa-miR-126	29.47	2.24	28.83	3.85	29.22	2.78	0.0151351	0.0210383	0.0184106	0.0181947	0.00295748		29.05	3.51	27.59	3.51	27.03	13.1	0.0678917	0.0654225	0.121296	0.0848702	0.0315701		32.43	0.308	30.14	1.47	30.49	0.953	0.00254545	0.0200272	0.0136143	0.0120623	0.00884362			4.66456	0.0109618		0.142127	0.00917917		0.0181947	0.159137
hsa-miR-622	35.07	0.0462	34.68	0.0667	35.55	0.0347	0.000312162	0.000364481	0.000229801	0.000302148	6.78959e-05		34.73	0.0685	35.61	0.0685	34.99	0.0528	0.00132495	0.000251408	0.000488889	0.000688416	0.000563899		34.81	0.059	34.9	0.0543	35.89	0.0226	0.000487603	0.000739782	0.000322857	0.000516747	0.000209985			2.27841	0.152058		0.750632	0.323556		0.000302148	0.0837081
hsa-miR-376b	36.84	0.0136	40	0.00167	40	0.00159	9.18919e-05	9.12568e-06	1.05298e-05	3.71825e-05	4.7385e-05		38.69	0.00438	38.33	0.00438	35.3	0.0424	8.47195e-05	3.82394e-05	0.000392593	0.000171851	0.000192576		40	0.00162	40	0.00159	40	0.00131	1.33884e-05	2.16621e-05	1.87143e-05	1.79216e-05	4.19342e-06			4.62182	0.152379		0.104286	0.119267		3.71825e-05	0.260886
hsa-miR-302c					40	0.00159	0	0	1.05298e-05	3.50993e-06	6.07938e-06								0	0	0	0	0								0	0	0	0	0			0	0.18695		Null	Null		3.50993e-06	0.18695
hsa-miR-185*	36.71	0.0149	37.01	0.0133	40	0.00159	0.000100676	7.26776e-05	1.05298e-05	6.12944e-05	4.61384e-05		36.45	0.0208	37.46	0.0208	36.17	0.0233	0.000402321	6.9507e-05	0.000215741	0.00022919	0.000166814		36.26	0.0216	36.85	0.0141	40	0.00131	0.000178512	0.000192098	1.87143e-05	0.000129775	9.64209e-05			3.73916	0.0841083		0.566234	0.211001		6.12944e-05	0.164682
hsa-miR-339-5p	28.86	3.43	28.57	4.62	29.36	2.53	0.0231757	0.0252459	0.016755	0.0217255	0.00442733		31.48	0.651	29.15	0.651	30.17	1.49	0.0125919	0.0221831	0.0137963	0.0161904	0.00522463		29.69	2.05	30.51	1.14	31.14	0.61	0.0169421	0.0155313	0.00871429	0.0137293	0.00440001			0.745226	0.117059		0.847986	0.2832		0.0217255	0.0453633
hsa-miR-873	40	0.00152			40	0.00159	1.02703e-05	0	1.05298e-05	6.93336e-06	6.00587e-06		40	0.00177	40	0.00177	35.68	0.0327	3.4236e-05	1.19718e-05	0.000302778	0.000116329	0.000161853		40	0.00162	40	0.00159	40	0.00131	1.33884e-05	2.16621e-05	1.87143e-05	1.79216e-05	4.19342e-06			16.7781	0.153501		0.15406	0.175926		6.93336e-06	0.0300789
hsa-miR-323-3p	40	0.00152			40	0.00159	1.02703e-05	0	1.05298e-05	6.93336e-06	6.00587e-06		40	0.00177	38.11	0.00177	40	0.00164	3.4236e-05	4.42958e-05	1.51852e-05	3.1239e-05	1.47849e-05								0	0	0	0	0			4.50561	0.0288488		0	0.0107935		6.93336e-06	0.0580892
hsa-miR-181d	34.85	0.0539	34.26	0.0895	34.44	0.0748	0.000364189	0.000489071	0.000495364	0.000449541	7.39842e-05		35.15	0.0512	33.29	0.0512	33.69	0.13	0.000990329	0.00125352	0.0012037	0.00114918	0.00013981		34.61	0.0681	33.93	0.106	34.45	0.0613	0.00056281	0.00144414	0.000875714	0.000960889	0.000446797			2.55635	0.000780145		0.836148	0.262196		0.000449541	0.0610809
hsa-miR-125a-5p	30.75	0.924	31.55	0.586	31.84	0.452	0.00624324	0.00320219	0.00299338	0.00414627	0.00181903		26.85	16	25.36	16	25.76	31.7	0.309478	0.305634	0.293519	0.302877	0.0083292		27.02	13	26.13	23.8	25.9	22.9	0.107438	0.324251	0.327143	0.252944	0.12602			73.048	2.20728e-07		0.835138	0.265546		0.00414627	0.0134002
hsa-miR-129-5p							0	0	0	0	0		40	0.00177	40	0.00177			3.4236e-05	1.19718e-05	0	1.54026e-05	1.73739e-05								0	0	0	0	0			Null	0.0997266		0	0.0997266		0	Null
hsa-miR-492	40	0.00152	40	0.00167	40	0.00159	1.02703e-05	9.12568e-06	1.05298e-05	9.97525e-06	7.47104e-07				40		40	0.00164	0	1.19718e-05	1.51852e-05	9.05234e-06	8.0025e-06		40	0.00162	40	0.00159			1.33884e-05	2.16621e-05	0	1.16835e-05	1.09312e-05			0.90748	0.426025		1.29066	0.376739		9.97525e-06	0.400243
hsa-miR-519d							0	0	0	0	0								0	0	0	0	0								0	0	0	0	0			Null	Null		Null	Null		0	Null
UniSp3 IPC	20.68	994	20.81	1000	20.63	1070	6.71622	5.46448	7.08609	6.42226	0.849831				20.98				0	6.3662	0	2.12207	3.67553		20.58	1140	20.64	1070	20.46	1000	9.42149	14.5777	14.2857	12.7616	2.89632			0.330423	0.0597873		6.01377	0.00849387		6.42226	0.0110048
hsa-miR-302d							0	0	0	0	0								0	0	0	0	0		38.8	0.00372			19.47	1980	3.07438e-05	0	28.2857	9.42858	16.3308			Null	Null		Null	0.18695		0	0.18695
hsa-miR-346	35.7	0.03	35.88	0.029	35.49	0.036	0.000202703	0.00015847	0.000238411	0.000199861	4.0046e-05		35.24	0.0478	34.01	0.0478	35.01	0.0519	0.000924565	0.000760563	0.000480556	0.000721895	0.000224516		36.05	0.025	36.87	0.0139	36.41	0.0158	0.000206612	0.000189373	0.000225714	0.000207233	1.81785e-05			3.61198	0.00830606		0.287068	0.00835663		0.000199861	0.392995
hsa-miR-151-3p	32.23	0.332	31.92	0.453	33.26	0.169	0.00224324	0.00247541	0.00111921	0.00194595	0.000725334		34.51	0.0796	32.12	0.0796	32.2	0.363	0.00153965	0.0028169	0.00336111	0.00257255	0.000934991		32.31	0.334	32.37	0.314	31.32	0.537	0.00276033	0.00427793	0.00767143	0.00490323	0.00251455			1.322	0.20548		1.90598	0.103419		0.00194595	0.0609724
hsa-miR-493	38.82	0.00345	36.7	0.0164	40	0.00159	2.33108e-05	8.96175e-05	1.05298e-05	4.11527e-05	4.24554e-05		36.19	0.0249	35.75	0.0249	36.53	0.0181	0.000481625	0.000228873	0.000167593	0.000292697	0.000166461		40	0.00162	40	0.00159	40	0.00131	1.33884e-05	2.16621e-05	1.87143e-05	1.79216e-05	4.19342e-06			7.11246	0.0321209		0.0612293	0.0230071		4.11527e-05	0.1995
hsa-miR-423-5p	28.19	5.46	27.75	8.16	28.94	3.38	0.0368919	0.0445902	0.0223841	0.0346221	0.0112757		29.9	1.94	27.82	1.94	28.48	4.81	0.0375242	0.0557042	0.044537	0.0459218	0.00916879		28.6	4.39	28.58	4.35	29.55	1.83	0.036281	0.0592643	0.0261429	0.0405627	0.0169708			1.32637	0.124659		0.8833	0.327753		0.0346221	0.320055
hsa-miR-99a*			36.56	0.0182	40	0.00159	0	9.94536e-05	1.05298e-05	3.66611e-05	5.46341e-05		40	0.00177	40	0.00177	37.28	0.0108	3.4236e-05	1.19718e-05	0.0001	4.87359e-05	4.57704e-05						34.78	0.0486	0	0	0.000694286	0.000231429	0.000400846			1.32936	0.391891		4.74862	0.238349		3.66611e-05	0.225626
hsa-miR-10a	39.02	0.00301	40	0.00167	40	0.00159	2.03378e-05	9.12568e-06	1.05298e-05	1.33311e-05	6.10849e-06		40	0.00177	34.9	0.00177	36.57	0.0176	3.4236e-05	0.000412676	0.000162963	0.000203292	0.000192416		34.68	0.0649	34.69	0.0629	35.49	0.0298	0.000536364	0.000856948	0.000425714	0.000606342	0.000223972			15.2494	0.0813075		2.98262	0.038652		1.33311e-05	0.0050754
hsa-miR-202							0	0	0	0	0		40	0.00177		0.00177			3.4236e-05	0	0	1.1412e-05	1.97662e-05		40	0.00162			40	0.00131	1.33884e-05	0	1.87143e-05	1.07009e-05	9.64226e-06			Null	0.18695		0.937689	0.479013		0	0.0634736
hsa-miR-10b							0	0	0	0	0								0	0	0	0	0		40	0.00162					1.33884e-05	0	0	4.46281e-06	7.72981e-06			Null	Null		Null	0.18695		0	0.18695
hsa-miR-503	32.48	0.278	32.22	0.368	33.75	0.121	0.00187838	0.00201093	0.000801325	0.00156354	0.00066342		31.26	0.756	30.16	0.756	30.18	1.47	0.0146228	0.0109859	0.0136111	0.0130733	0.00187716		30.04	1.61	31.89	0.439	33.93	0.0877	0.0133058	0.00598093	0.00125286	0.00684652	0.00607291			8.36132	0.000279583		0.523703	0.0824937		0.00156354	0.104265
hsa-miR-890			40	0.00167	40	0.00159	0	9.12568e-06	1.05298e-05	6.55183e-06	5.71732e-06				40		40	0.00164	0	1.19718e-05	1.51852e-05	9.05234e-06	8.0025e-06		40	0.00162					1.33884e-05	0	0	4.46281e-06	7.72981e-06			1.38165	0.341212		0.493001	0.257207		6.55183e-06	0.362888
hsa-miR-30d	29.07	2.97	28.6	4.5	29.18	2.88	0.0200676	0.0245902	0.0190728	0.0212435	0.00294064		32.9	0.243	29.93	0.243	30.97	0.855	0.00470019	0.0128873	0.00791667	0.00850139	0.00412477		30.44	1.22	30.64	1.05	29.99	1.35	0.0100826	0.0143052	0.0192857	0.0145578	0.00460673			0.400188	0.00604632		1.71241	0.0825189		0.0212435	0.0507386
hsa-miR-514	39.97	0.00156	40	0.00167	40	0.00159	1.05405e-05	9.12568e-06	1.05298e-05	1.00653e-05	8.13786e-07		40	0.00177	40	0.00177	37.76	0.00773	3.4236e-05	1.19718e-05	7.15741e-05	3.92606e-05	3.01171e-05		40	0.00162	40	0.00159	40	0.00131	1.33884e-05	2.16621e-05	1.87143e-05	1.79216e-05	4.19342e-06			3.90058	0.0842834		0.456478	0.145505		1.00653e-05	0.0166792
hsa-miR-16	23.04	194	22.96	225	24.33	82.8	1.31081	1.22951	0.548344	1.02955	0.418718		27.46	10.5	25.45	10.5	26.12	24.6	0.203095	0.28662	0.227778	0.239164	0.0429108		25.82	30	26.43	19.3	26.3	17.5	0.247934	0.262943	0.25	0.253626	0.00813482			0.232299	0.0156515		1.06047	0.298502		1.02955	0.0163089
hsa-miR-150	24.33	79.5	25.62	35.7	26.9	14	0.537162	0.195082	0.0927152	0.274986	0.232748		26.33	23.1	27.86	23.1	23.61	141	0.446809	0.0541549	1.30556	0.602173	0.640003		29.73	2	30.51	1.14	29.83	1.5	0.0165289	0.0155313	0.0214286	0.0178296	0.00315645			2.18983	0.22606		0.0296088	0.094473		0.274986	0.0641127
hsa-miR-654-5p	40	0.00152	40	0.00167	40	0.00159	1.02703e-05	9.12568e-06	1.05298e-05	9.97525e-06	7.47104e-07		40	0.00177	40	0.00177	36.04	0.0254	3.4236e-05	1.19718e-05	0.000235185	9.37977e-05	0.00012295		40	0.00162	40	0.00159	40	0.00131	1.33884e-05	2.16621e-05	1.87143e-05	1.79216e-05	4.19342e-06			9.40304	0.151546		0.191067	0.17279		9.97525e-06	0.0159683
hsa-miR-545	35.73	0.0293	35.7	0.0329	38.36	0.00496	0.000197973	0.000179781	3.28477e-05	0.000136867	9.05417e-05		40	0.00177	37.64	0.00177	36.58	0.0175	3.4236e-05	6.17606e-05	0.000162037	8.60112e-05	6.72633e-05		35.74	0.0311	38.01	0.00631	40	0.00131	0.000257025	8.59673e-05	1.87143e-05	0.000120569	0.000122865			0.628427	0.239233		1.40178	0.345573		0.000136867	0.431128
hsa-miR-29b-2*	31.61	0.509	32.56	0.291	32.2	0.353	0.00343919	0.00159016	0.00233775	0.0024557	0.000930139		33.44	0.166	32.09	0.166	32.77	0.246	0.00321083	0.00288028	0.00227778	0.00278963	0.000473086		31.18	0.734	31.9	0.434	31.55	0.459	0.00606612	0.00591281	0.00655714	0.00617869	0.000336596			1.13598	0.304466		2.21488	0.000269334		0.0024557	0.00142942
hsa-miR-491-5p	32.76	0.231	32.64	0.275	32.14	0.368	0.00156081	0.00150273	0.00243709	0.00183354	0.00052349		34.62	0.0735	31.92	0.0735	32.77	0.245	0.00142166	0.00324648	0.00226852	0.00231222	0.000913192		31.13	0.756	31.33	0.644	31.09	0.629	0.00624793	0.00877384	0.00898571	0.0080025	0.00152318			1.26107	0.237473		3.46096	0.00257905		0.00183354	0.00133948
hsa-miR-92b	36.29	0.0199	34.53	0.0743	35.13	0.0463	0.000134459	0.000406011	0.000306623	0.000282364	0.000137391		35.2	0.0493	32.87	0.0493	35.03	0.0514	0.000953578	0.00167606	0.000475926	0.00103519	0.000604213		33.77	0.121	35.78	0.0296	34.47	0.0604	0.001	0.00040327	0.000862857	0.000755376	0.000312548			3.66614	0.0515734		0.7297	0.257773		0.000282364	0.0371911
hsa-miR-665	30.07	1.48	30.42	1.28	32.77	0.238	0.01	0.00699454	0.00157616	0.00619023	0.00426913		30.47	1.31	30.32	1.31	29.2	2.91	0.0253385	0.00985915	0.0269444	0.020714	0.00943483		30.55	1.13	30.56	1.11	33.48	0.12	0.00933884	0.0151226	0.00171429	0.00872525	0.00672519			3.34624	0.0360224		0.421224	0.0737855		0.00619023	0.305417
hsa-miR-506	40	0.00152	40	0.00167	40	0.00159	1.02703e-05	9.12568e-06	1.05298e-05	9.97525e-06	7.47104e-07		40	0.00177	40	0.00177	40	0.00164	3.4236e-05	1.19718e-05	1.51852e-05	2.04643e-05	1.20343e-05		40	0.00162	40	0.00159	40	0.00131	1.33884e-05	2.16621e-05	1.87143e-05	1.79216e-05	4.19342e-06			2.05151	0.103174		0.875749	0.373533		9.97525e-06	0.0159683
hsa-miR-363	32.28	0.32	31.74	0.513	31.56	0.549	0.00216216	0.00280328	0.00363576	0.00286707	0.000738868		34.64	0.0727	33.14	0.0727	32.31	0.337	0.00140619	0.00138732	0.00312037	0.00197129	0.000995173		35.24	0.0439	36.22	0.0218	34.5	0.0594	0.00036281	0.000297003	0.000848571	0.000502795	0.000301254			0.687565	0.139431		0.255058	0.0353661		0.00286707	0.0034142
hsa-miR-663	34.46	0.071	34.43	0.0793	34.48	0.0727	0.00047973	0.000433333	0.000481457	0.00046484	2.72992e-05		33.16	0.203	32.16	0.203	31.72	0.507	0.0039265	0.00274648	0.00469444	0.00378914	0.00098122		32.27	0.344	32.3	0.33	34.95	0.0435	0.00284298	0.00449591	0.000621429	0.00265344	0.00194418			8.15149	0.00210876		0.700275	0.208732		0.00046484	0.0615064
hsa-miR-651	34.46	0.0709	35.48	0.0383	36.54	0.0175	0.000479054	0.00020929	0.000115894	0.000268079	0.000188583		38.09	0.00664	36.26	0.00664	34.82	0.0591	0.000128433	0.000159859	0.000547222	0.000278505	0.000233246		35.15	0.0467	36.06	0.0243	36.07	0.02	0.00038595	0.000331063	0.000285714	0.000334242	5.01937e-05			1.03889	0.477441		1.20013	0.353224		0.000268079	0.294296
hsa-miR-342-3p	26.36	19.4	26.69	17	26.94	13.5	0.131081	0.0928962	0.089404	0.10446	0.0231202		27.03	14.2	26.18	14.2	25.19	46.8	0.274662	0.173239	0.433333	0.293745	0.131093		23.36	166	24.95	53.6	24.56	58.3	1.3719	0.730245	0.832857	0.978334	0.344678			2.81202	0.0347377		3.33056	0.0162104		0.10446	0.00593061
hsa-miR-432	33.89	0.105	37.83	0.00751			0.000709459	4.10383e-05	0	0.000250166	0.000398289		40	0.00177	40	0.00177	40	0.00164	3.4236e-05	1.19718e-05	1.51852e-05	2.04643e-05	1.20343e-05								0	0	0	0	0			0.081803	0.187282		0	0.0210821		0.000250166	0.1689
hsa-miR-154*	40	0.00152					1.02703e-05	0	0	3.42342e-06	5.92954e-06		37.72	0.00858	40	0.00858	36.3	0.0212	0.000165957	1.19718e-05	0.000196296	0.000124742	9.88328e-05				40	0.00159			0	2.16621e-05	0	7.22071e-06	1.25066e-05			36.4378	0.0505402		0.0578852	0.055266		3.42342e-06	0.329719
hsa-miR-27a	24.27	82.9	24.45	80.3	25.13	47.6	0.560135	0.438798	0.315232	0.438055	0.122453		25.66	36.6	24.59	36.6	24.92	56.4	0.70793	0.523944	0.522222	0.584699	0.106725		24.48	76.1	24.44	76.4	25.35	33.6	0.628926	1.04087	0.48	0.716599	0.290533			1.33476	0.0964687		1.22559	0.250702		0.438055	0.100354
hsa-miR-376c	36.86	0.0135	37.1	0.0124	35.02	0.0501	9.12162e-05	6.77596e-05	0.000331788	0.000163588	0.000146137		35.61	0.0372	35.43	0.0372	32.99	0.211	0.000719536	0.000284507	0.0019537	0.000985916	0.000865894		39.47	0.00234	40	0.00159	39.38	0.00201	1.93388e-05	2.16621e-05	2.87143e-05	2.32384e-05	4.88244e-06			6.02682	0.0900648		0.0235704	0.0632258		0.000163588	0.0858706
hsa-miR-940	29.15	2.81	28.69	4.25	30.82	0.919	0.0189865	0.023224	0.00608609	0.0160989	0.00892643		31.17	0.804	29.25	0.804	29.92	1.77	0.0155513	0.0206338	0.0163889	0.0175246	0.00272498		28.15	5.98	27.95	6.71	29.43	1.99	0.0494215	0.0914169	0.0284286	0.0564223	0.0320724			1.08856	0.402197		3.2196	0.052232		0.0160989	0.0519495
hsa-miR-22*	30.65	0.994	30.9	0.918	31.63	0.524	0.00671622	0.00501639	0.0034702	0.0050676	0.00162361		30.1	1.69	27.92	1.69	28.6	4.41	0.0326886	0.0520423	0.0408333	0.0418547	0.00971718		27.22	11.4	27.14	11.8	29.43	1.99	0.0942149	0.160763	0.0284286	0.0944688	0.0661676			8.25928	0.00147211		2.25706	0.122334		0.0050676	0.0397097
hsa-miR-34c-5p	40	0.00152	36.19	0.0234	36.44	0.0187	1.02703e-05	0.000127869	0.000123841	8.73267e-05	6.67632e-05		40	0.00177	40	0.00177	39.36	0.00256	3.4236e-05	1.19718e-05	2.37037e-05	2.33038e-05	1.11375e-05		36.16	0.0232	37.16	0.0114	37.2	0.00912	0.000191736	0.000155313	0.000130286	0.000159112	3.09005e-05			0.266858	0.0883489		6.8277	0.0010062		8.73267e-05	0.0831386
hsa-miR-885-5p	40	0.00152	36.04	0.0261	37.3	0.0103	1.02703e-05	0.000142623	6.82119e-05	7.37017e-05	6.63469e-05				36.65		38.92	0.00347	0	0.000122535	3.21296e-05	5.15549e-05	6.35352e-05		32.2	0.36	31.75	0.482	31.49	0.477	0.00297521	0.00656676	0.00681429	0.00545208	0.00214861			0.699508	0.348849		105.753	0.00607085		7.37017e-05	0.0061574
hsa-miR-320a	26.25	21	26.48	19.6	26.9	14	0.141892	0.107104	0.0927152	0.113904	0.0252837		28.53	5.03	26.45	5.03	26.8	15.4	0.0972921	0.143662	0.142593	0.127849	0.0264684		27.21	11.5	27.74	7.79	27.59	7.15	0.0950413	0.106131	0.102143	0.101105	0.00561711			1.12243	0.272698		0.790816	0.0810348		0.113904	0.220148
hsa-miR-18b	28.84	3.49	28.58	4.58	29.05	3.13	0.0235811	0.0250273	0.0207285	0.0231123	0.00218743		30.35	1.42	28.87	1.42	28.96	3.44	0.0274662	0.0269718	0.0318519	0.0287633	0.00268618		32.04	0.404	31.96	0.419	33.02	0.166	0.00333884	0.00570845	0.00237143	0.00380624	0.00171691			1.2445	0.0237822		0.13233	8.56233e-05		0.0231123	0.000137087
hsa-miR-187	34.27	0.0806	36.29	0.0218	34.32	0.0815	0.000544595	0.000119126	0.000539735	0.000401152	0.000244254		36.5	0.02	40	0.02	34.74	0.0626	0.000386847	1.19718e-05	0.00057963	0.00032615	0.000288655				38.77	0.00372	40	0.00131	0	5.06812e-05	1.87143e-05	2.31318e-05	2.56278e-05			0.813033	0.37424		0.070924	0.0721808		0.000401152	0.0280201
hsa-miR-516b	40	0.00152			40	0.00159	1.02703e-05	0	1.05298e-05	6.93336e-06	6.00587e-06		40	0.00177	40	0.00177			3.4236e-05	1.19718e-05	0	1.54026e-05	1.73739e-05				40	0.00159			0	2.16621e-05	0	7.22071e-06	1.25066e-05			2.22152	0.234785		0.468798	0.272084		6.93336e-06	0.486551
hsa-miR-302c*	40	0.00152	40	0.00167			1.02703e-05	9.12568e-06	0	6.46532e-06	5.6283e-06		38.02	0.00696	40	0.00696	40	0.00164	0.000134623	1.19718e-05	1.51852e-05	5.39266e-05	6.99034e-05		36.62	0.0169	37.7	0.00783	37.7	0.00647	0.000139669	0.000106676	9.24286e-05	0.000112925	2.42324e-05			8.34091	0.153085		2.09404	0.11968		6.46532e-06	0.000883942
hsa-miR-548b-3p	38.13	0.00555	37.13	0.0122	40	0.00159	3.75e-05	6.66667e-05	1.05298e-05	3.82322e-05	2.80756e-05		40	0.00177	40	0.00177	40	0.00164	3.4236e-05	1.19718e-05	1.51852e-05	2.04643e-05	1.20343e-05		40	0.00162	40	0.00159	40	0.00131	1.33884e-05	2.16621e-05	1.87143e-05	1.79216e-05	4.19342e-06			0.535265	0.185349		0.875749	0.373533		3.82322e-05	0.141497
hsa-miR-186	27.78	7.26	27.84	7.65	28.24	5.5	0.0490541	0.0418033	0.0364238	0.0424271	0.00633817		29.87	1.99	28.4	1.99	28.18	5.89	0.0384913	0.0373239	0.054537	0.0434508	0.00961872		28.7	4.09	28.94	3.39	29.34	2.12	0.0338017	0.0461853	0.0302857	0.0367576	0.00835177			1.02413	0.442561		0.845959	0.207133		0.0424271	0.200993
hsa-miR-199a-5p	33.43	0.145	32.27	0.355	35.08	0.0481	0.00097973	0.00193989	0.000318543	0.00107939	0.000815255		31.68	0.564	30.43	0.564	30.3	1.36	0.0109091	0.00915493	0.0125926	0.0108855	0.00171895		40	0.00162			36.54	0.0144	1.33884e-05	0	0.000205714	7.30342e-05	0.000115099			10.0849	0.000435198		0.00670929	0.000203237		0.00107939	0.0508394
hsa-miR-155	28.57	4.21	28.49	4.87	28.56	4.41	0.0284459	0.026612	0.0292053	0.0280878	0.00133323		27.84	8.08	25.51	8.08	26.14	24.4	0.156286	0.275352	0.225926	0.219188	0.0598182		25.89	28.7	27.65	8.3	26.97	10.9	0.23719	0.113079	0.155714	0.168661	0.0630603			7.80369	0.00260887		0.769481	0.185482		0.0280878	0.00907204
hsa-miR-107	24.67	62.7	24.52	76.2	25.28	42.8	0.423649	0.416393	0.283444	0.374495	0.0789364		27.33	11.5	25.67	11.5	26.23	22.9	0.222437	0.246479	0.212037	0.226984	0.0176654		25.32	42.6	25.93	27.4	25.92	22.6	0.352066	0.373297	0.322857	0.349407	0.0253249			0.606107	0.0171149		1.53934	0.00117753		0.374495	0.313927
hsa-miR-302b					40	0.00159	0	0	1.05298e-05	3.50993e-06	6.07938e-06		40	0.00177	40	0.00177	40	0.00164	3.4236e-05	1.19718e-05	1.51852e-05	2.04643e-05	1.20343e-05				40	0.00159	40	0.00131	0	2.16621e-05	1.87143e-05	1.34588e-05	1.17485e-05			5.8304	0.0474763		0.657671	0.255268		3.50993e-06	0.131312
hsa-miR-662	38.12	0.00558	38.21	0.00577	40	0.00159	3.77027e-05	3.15301e-05	1.05298e-05	2.65875e-05	1.42448e-05		40	0.00177	37.05	0.00177	38.25	0.0055	3.4236e-05	9.29577e-05	5.09259e-05	5.93732e-05	3.02585e-05		40	0.00162	40	0.00159	40	0.00131	1.33884e-05	2.16621e-05	1.87143e-05	1.79216e-05	4.19342e-06			2.23312	0.0823738		0.301847	0.0392449		2.65875e-05	0.184641
hsa-miR-30a	36.82	0.0138	37.15	0.012	40	0.00159	9.32432e-05	6.55738e-05	1.05298e-05	5.64489e-05	4.21049e-05		40	0.00177	38.83	0.00177	40	0.00164	3.4236e-05	2.70423e-05	1.51852e-05	2.54878e-05	9.62005e-06		33.03	0.203	35.13	0.0463	32.99	0.169	0.00167769	0.00063079	0.00241429	0.00157425	0.000896235			0.45152	0.141101		61.765	0.0201104		5.64489e-05	0.0214057
hsa-miR-302d*	40	0.00152	37.1	0.0125			1.02703e-05	6.8306e-05	0	2.61921e-05	3.68315e-05		40	0.00177	40	0.00177	40	0.00164	3.4236e-05	1.19718e-05	1.51852e-05	2.04643e-05	1.20343e-05		40	0.00162	40	0.00159			1.33884e-05	2.16621e-05	0	1.16835e-05	1.09312e-05			0.781317	0.405276		0.570921	0.201252		2.61921e-05	0.274377
hsa-miR-484	26.29	20.4	26.14	24.8	26.66	16.4	0.137838	0.135519	0.108609	0.127322	0.0162472		28.51	5.08	26.96	5.08	27.34	10.6	0.0982592	0.101408	0.0981481	0.0992719	0.00185112		29.13	3.04	29.08	3.07	29.06	2.57	0.025124	0.0418256	0.0367143	0.0345546	0.00855771			0.779691	0.0205498		0.34808	0.000107272		0.127322	0.000470094
hsa-miR-337-3p	32.94	0.203	32.53	0.296	32.88	0.22	0.00137162	0.00161749	0.00145695	0.00148202	0.000124834		35.89	0.0305	33.88	0.0305	34.47	0.0756	0.000589942	0.000838028	0.0007	0.000709323	0.000124306		32.67	0.261	33.26	0.17	33.61	0.11	0.00215702	0.00231608	0.00157143	0.00201484	0.000392157			0.478619	0.000805355		2.84051	0.00267001		0.00148202	0.0441903
hsa-miR-494	40	0.00152	40	0.00167			1.02703e-05	9.12568e-06	0	6.46532e-06	5.6283e-06		40	0.00177	40	0.00177	40	0.00164	3.4236e-05	1.19718e-05	1.51852e-05	2.04643e-05	1.20343e-05								0	0	0	0	0			3.16525	0.0710182		0	0.0210821		6.46532e-06	0.0587499
hsa-miR-371-3p			39.31	0.00269			0	1.46995e-05	0	4.89982e-06	8.48673e-06								0	0	0	0	0				40	0.00159			0	2.16621e-05	0	7.22071e-06	1.25066e-05			0	0.18695		Null	0.18695		4.89982e-06	0.401705
hsa-miR-103	23.43	148	23.26	183	23.46	151	1	1	1	1	0		25.17	51.7	23.65	51.7	23.99	108	1	1	1	1	0		23.82	121	24.5	73.4	24.29	70	1	1	1	1	0			1	Null		1	Null		1	Null
hsa-miR-144	35.49	0.0347	35.41	0.0403	35.78	0.0295	0.000234459	0.000220219	0.000195364	0.000216681	1.97863e-05		38.03	0.00695		0.00695	32.2	0.364	0.000134429	0	0.00337037	0.00116827	0.00190826		36.7	0.016					0.000132231	0	0	4.40771e-05	7.63438e-05			5.39165	0.218241		0.0377287	0.182792		0.000216681	0.00962861
hsa-miR-184							0	0	0	0	0								0	0	0	0	0								0	0	0	0	0			Null	Null		Null	Null		0	Null
hsa-miR-631	40	0.00152	38.65	0.00426	40	0.00159	1.02703e-05	2.32787e-05	1.05298e-05	1.46929e-05	7.43663e-06		40	0.00177	38.27	0.00177	40	0.00164	3.4236e-05	3.98592e-05	1.51852e-05	2.97601e-05	1.29316e-05		40	0.00162	40	0.00159	40	0.00131	1.33884e-05	2.16621e-05	1.87143e-05	1.79216e-05	4.19342e-06			2.02547	0.0775589		0.602203	0.102983		1.46929e-05	0.274104
hsa-miR-519a							0	0	0	0	0								0	0	0	0	0								0	0	0	0	0			Null	Null		Null	Null		0	Null
hsa-miR-211			40	0.00167	37.43	0.00941	0	9.12568e-06	6.23179e-05	2.38145e-05	3.36556e-05		40	0.00177		0.00177			3.4236e-05	0	0	1.1412e-05	1.97662e-05		35.08	0.049	31.76	0.481	32.99	0.168	0.000404959	0.00655313	0.0024	0.00311936	0.00313658			0.479203	0.305674		273.341	0.0806321		2.38145e-05	0.0812874
hsa-miR-802							0	0	0	0	0								0	0	0	0	0								0	0	0	0	0			Null	Null		Null	Null		0	Null
hsa-let-7f	25.6	32.9	25.89	29.6	26.05	25.1	0.222297	0.161749	0.166225	0.183424	0.0337398		28.1	6.79	25.84	6.79	26.7	16.5	0.131335	0.219718	0.152778	0.167944	0.0461023		26.33	21.1	26.2	22.6	27.27	8.87	0.17438	0.307902	0.126714	0.202999	0.0939229			0.915605	0.331638		1.20873	0.29641		0.183424	0.375574
hsa-miR-625*	34.53	0.0674	33.46	0.156	34.19	0.089	0.000455405	0.000852459	0.000589404	0.000632423	0.000201992		34.8	0.065	33.72	0.065	33.54	0.144	0.00125725	0.000929577	0.00133333	0.00117339	0.000214545		34.9	0.0557	36.48	0.0182	35.66	0.0265	0.000460331	0.000247956	0.000378571	0.000362286	0.00010712			1.85539	0.0167715		0.308752	0.00211837		0.000632423	0.0550685
hsa-miR-34a	30.47	1.13	33.21	0.186	31.92	0.429	0.00763514	0.00101639	0.00284106	0.00383086	0.00341858		28.64	4.66	26.73	4.66	27.37	10.3	0.0901354	0.11831	0.0953704	0.101272	0.0149857		24.08	101	24.26	86.8	25.73	25.8	0.834711	1.18256	0.368571	0.795281	0.408425			26.4358	0.000195453		7.85293	0.0211697		0.00383086	0.0142015
hsa-miR-744	32.35	0.306	31.91	0.455	31.89	0.438	0.00206757	0.00248634	0.00290066	0.00248486	0.000416549		34.72	0.0689	32.45	0.0689	33.63	0.135	0.00133269	0.00224648	0.00125	0.00160972	0.000552995		31.79	0.481	32.26	0.339	32.59	0.223	0.00397521	0.00461853	0.00318571	0.00392648	0.000717649			0.647813	0.0468778		2.43923	0.00571492		0.00248486	0.0197908
hsa-miR-518e	40	0.00152					1.02703e-05	0	0	3.42342e-06	5.92954e-06				40				0	1.19718e-05	0	3.99061e-06	6.91194e-06		40	0.00162	40	0.00159	40	0.00131	1.33884e-05	2.16621e-05	1.87143e-05	1.79216e-05	4.19342e-06			1.16568	0.459645		4.49095	0.0202767		3.42342e-06	0.012936
hsa-miR-29b	29.09	2.92	29.88	1.86	30.65	1.04	0.0197297	0.0101639	0.00688742	0.0122604	0.00667289		30.71	1.11	31.72	1.11	28.11	6.19	0.02147	0.00372535	0.0573148	0.0275034	0.0272994		26.88	14.4	28.21	5.62	30.12	1.23	0.119008	0.0765668	0.0175714	0.0710488	0.050943			2.24328	0.200343		2.58327	0.130956		0.0122604	0.0592743
hsa-miR-658			40	0.00167	40	0.00159	0	9.12568e-06	1.05298e-05	6.55183e-06	5.71732e-06		40	0.00177		0.00177			3.4236e-05	0	0	1.1412e-05	1.97662e-05								0	0	0	0	0			1.7418	0.351708		0	0.18695		6.55183e-06	0.0590712
hsa-miR-572	40	0.00152	37	0.0134	40	0.00159	1.02703e-05	7.3224e-05	1.05298e-05	3.13414e-05	3.62717e-05		40	0.00177	40	0.00177	40	0.00164	3.4236e-05	1.19718e-05	1.51852e-05	2.04643e-05	1.20343e-05		40	0.00162	40	0.00159	40	0.00131	1.33884e-05	2.16621e-05	1.87143e-05	1.79216e-05	4.19342e-06			0.652949	0.323933		0.875749	0.373533		3.13414e-05	0.279501
hsa-let-7a	26.49	17.7	26.77	16	31.17	0.721	0.119595	0.0874317	0.00477483	0.0706004	0.0592314		31.66	0.573	29.37	0.573	28.91	3.57	0.0110832	0.0189437	0.0330556	0.0210275	0.0111334		28	6.62	28.19	5.71	27.8	6.18	0.0547107	0.0777929	0.0882857	0.0735965	0.0171764			0.297838	0.113686		3.50002	0.00563077		0.0706004	0.468492
hsa-miR-30e	29.81	1.77	29.57	2.31	30.56	1.1	0.0119595	0.012623	0.00728477	0.0106224	0.00290944		32.81	0.258	31.69	0.258	30.43	1.24	0.00499033	0.00379577	0.0114815	0.00675586	0.00413586		31.25	0.699	31.72	0.492	32.88	0.182	0.00577686	0.006703	0.0026	0.00502662	0.00215193			0.636002	0.127989		0.744038	0.277782		0.0106224	0.0276635
hsa-miR-433	40	0.00152	38.07	0.00639	40	0.00159	1.02703e-05	3.4918e-05	1.05298e-05	1.85727e-05	1.41561e-05		40	0.00177	40	0.00177	38.77	0.00382	3.4236e-05	1.19718e-05	3.53704e-05	2.71927e-05	1.31939e-05		40	0.00162	40	0.00159			1.33884e-05	2.16621e-05	0	1.16835e-05	1.09312e-05			1.46412	0.241718		0.429656	0.0959985		1.85727e-05	0.270592
hsa-miR-660	30.58	1.04	30.43	1.27	35.7	0.0311	0.00702703	0.00693989	0.00020596	0.00472429	0.00391323		33.68	0.142	31.35	0.142	31.89	0.452	0.00274662	0.00482394	0.00418519	0.00391858	0.00106402		30.93	0.868	31.2	0.709	31.18	0.592	0.00717355	0.0096594	0.00845714	0.00843003	0.00124315			0.829454	0.374041		2.1513	0.00440261		0.00472429	0.0965191
hsa-let-7c	28.75	3.71	28.88	3.72	29.59	2.16	0.0250676	0.0203279	0.0143046	0.0199	0.00539421		33.13	0.207	29.96	0.207	30.64	1.07	0.00400387	0.0126761	0.00990741	0.00886244	0.00442952		29.62	2.15	30.05	1.56	29.86	1.48	0.0177686	0.0212534	0.0211429	0.020055	0.00198082			0.445348	0.02598		2.26291	0.00809691		0.0199	0.482496
hsa-miR-28-5p	28.26	5.21	28.16	6.13	28.13	5.94	0.0352027	0.0334973	0.0393377	0.0360126	0.00300328		29.74	2.18	27.91	2.18	28.55	4.57	0.0421663	0.0523944	0.0423148	0.0456252	0.00586276		27.97	6.78	28.29	5.33	28.57	3.61	0.0560331	0.0726158	0.0515714	0.0600734	0.0110887			1.26692	0.032417		1.31667	0.0583832		0.0360126	0.0111036
hsa-miR-324-5p	28.89	3.36	28.74	4.1	28.85	3.6	0.0227027	0.0224044	0.0238411	0.0229827	0.00075817		31.48	0.65	29.62	0.65	29.87	1.83	0.0125725	0.0159859	0.0169444	0.0151676	0.00229795		29.25	2.79	29.74	1.95	30.27	1.11	0.0230579	0.0265668	0.0158571	0.0218273	0.00545983			0.659958	0.00250593		1.43907	0.0616747		0.0229827	0.367463
hsa-miR-219-5p	33.65	0.124	33.86	0.118	33.86	0.112	0.000837838	0.000644809	0.000741722	0.000741456	9.65148e-05		37.44	0.0105	35.48	0.0105	33.66	0.132	0.000203095	0.000276056	0.00122222	0.000567124	0.000568503		34.11	0.0961	35.62	0.0331			0.000794215	0.000450954	0	0.000415056	0.000398322			0.764879	0.3141		0.731861	0.361823		0.000741456	0.119937
hsa-miR-19b	23.78	116	23.92	116	23.54	143	0.783784	0.63388	0.94702	0.788228	0.156617		25.98	29.5	25.13	29.5	24.49	76.1	0.5706	0.358451	0.70463	0.54456	0.174552		26.46	19.3	26.85	14.4	27.27	8.92	0.159504	0.196185	0.127429	0.161039	0.0344041			0.690866	0.0731492		0.295724	0.0101152		0.788228	0.00123876
hsa-miR-526b	39.29	0.00248			40	0.00159	1.67568e-05	0	1.05298e-05	9.09552e-06	8.46995e-06								0	0	0	0	0						38.33	0.00415	0	0	5.92857e-05	1.97619e-05	3.42286e-05			0	0.0682022		Null	0.18695		9.09552e-06	0.314004
hsa-miR-720	20.7	984	20.94	915	21.24	703	6.64865	5	4.65563	5.43476	1.06527		26.07	27.5	22.61	27.5	25.32	42.9	0.531915	2.05634	0.397222	0.995158	0.921473		22.94	221	22.66	263	23.96	88.4	1.82645	3.58311	1.26286	2.22414	1.21017			0.18311	0.00273622		2.23496	0.117126		5.43476	0.0130364
hsa-miR-30b	26.04	24.3	26.12	25.2	26.05	25.1	0.164189	0.137705	0.166225	0.15604	0.015911		28.8	4.17	26.71	4.17	28.16	5.99	0.0806576	0.120423	0.055463	0.0855144	0.032751		27.25	11.2	27.26	10.9	27.5	7.59	0.092562	0.148501	0.108429	0.116497	0.0288294			0.548029	0.0142206		1.36231	0.143059		0.15604	0.053015
hsa-miR-637			40	0.00167			0	9.12568e-06	0	3.04189e-06	5.26872e-06								0	0	0	0	0								0	0	0	0	0			0	0.18695		Null	Null		3.04189e-06	0.18695
hsa-miR-422a	40	0.00152			40	0.00159	1.02703e-05	0	1.05298e-05	6.93336e-06	6.00587e-06				40		37.4	0.00991	0	1.19718e-05	9.17593e-05	3.4577e-05	4.98817e-05		40	0.00162	40	0.00159	40	0.00131	1.33884e-05	2.16621e-05	1.87143e-05	1.79216e-05	4.19342e-06			4.98705	0.19728		0.51831	0.297645		6.93336e-06	0.0300789
hsa-miR-199a-3p	31.11	0.721	30.91	0.909	30.54	1.12	0.00487162	0.00496721	0.00741722	0.00575202	0.0014429		32.86	0.25	31.49	0.25	30.59	1.11	0.00483559	0.00437324	0.0102778	0.00649554	0.00328367		36.85	0.0144	34.88	0.0551	36.61	0.0137	0.000119008	0.000750681	0.000195714	0.000355135	0.000344694			1.12926	0.368854		0.0546736	0.0161217		0.00575202	0.0016212
hsa-miR-335	31.82	0.441	32.61	0.28	32.46	0.295	0.00297973	0.00153005	0.00195364	0.00215448	0.000745413		35.74	0.0339	33.44	0.0339	32.5	0.296	0.000655706	0.0011338	0.00274074	0.00151008	0.00109226		35.94	0.027	40	0.00159	36.44	0.0154	0.00022314	2.16621e-05	0.00022	0.000154934	0.000115428			0.700905	0.223087		0.1026	0.0497097		0.00215448	0.00504793
hsa-miR-134	36.72	0.0147	36.64	0.0171	37.6	0.00834	9.93243e-05	9.34426e-05	5.52318e-05	8.26662e-05	2.39403e-05		36.22	0.0242	38.12	0.0242	33.98	0.106	0.000468085	4.42254e-05	0.000981481	0.000497931	0.00046934		35.98	0.0263	40	0.00159	38.13	0.00478	0.000217355	2.16621e-05	6.82857e-05	0.000102434	0.000102218			6.02339	0.10032		0.20572	0.113493		8.26662e-05	0.380335
hsa-miR-21	21.86	440	22.9	235	22.46	302	2.97297	1.28415	2	2.08571	0.847666		24.5	81.8	22.86	81.8	22.49	304	1.58221	1.72535	2.81481	2.04079	0.674135		20.66	1080	22.21	358	21.74	410	8.92562	4.87738	5.85714	6.55338	2.11202			0.978464	0.473091		3.2112	0.0121644		2.08571	0.0136353
hsa-miR-129-3p	38.11	0.00562	40	0.00167			3.7973e-05	9.12568e-06	0	1.56996e-05	1.98217e-05				40		38.35	0.00514	0	1.19718e-05	4.75926e-05	1.98548e-05	2.47562e-05				40	0.00159			0	2.16621e-05	0	7.22071e-06	1.25066e-05			1.26467	0.415799		0.363676	0.237131		1.56996e-05	0.282454
hsa-miR-26b	26.53	17.2	26.84	15.3	27.13	11.9	0.116216	0.0836066	0.0788079	0.0928769	0.0203543		30.48	1.3	28.23	1.3	40	0.00164	0.0251451	0.0419014	1.51852e-05	0.0223539	0.0210821		28.88	3.59	29.05	3.14	29.34	2.12	0.0296694	0.0427793	0.0302857	0.0342448	0.0073975			0.240683	0.00702537		1.53194	0.204394		0.0928769	0.00469164
hsa-miR-214	38.72	0.0037	38.68	0.00417	40	0.00159	2.5e-05	2.27869e-05	1.05298e-05	1.94389e-05	7.79445e-06		40	0.00177	40	0.00177	40	0.00164	3.4236e-05	1.19718e-05	1.51852e-05	2.04643e-05	1.20343e-05		38.22	0.00556	40	0.00159	40	0.00131	4.59504e-05	2.16621e-05	1.87143e-05	2.87756e-05	1.49467e-05			1.05275	0.453695		1.40613	0.247429		1.94389e-05	0.195855
hsa-miR-32	28.04	6.04	28.75	4.08	29.22	2.79	0.0408108	0.0222951	0.0184768	0.0271942	0.0119458		29.73	2.19	30.72	2.19	27.15	12.1	0.0423598	0.00746479	0.112037	0.0539539	0.0532415		28.73	4.01	30.68	1.01	32.97	0.171	0.0331405	0.0137602	0.00244286	0.0164479	0.0155243			1.98402	0.221747		0.30485	0.153233		0.0271942	0.197905
hsa-miR-324-3p	29.31	2.51	29.27	2.84	29.54	2.23	0.0169595	0.0155191	0.0147682	0.0157489	0.00111355		31.23	0.774	29.07	0.774	29.86	1.84	0.014971	0.0233803	0.017037	0.0184628	0.00438219		29.28	2.73	29.47	2.35	29.54	1.85	0.022562	0.0320163	0.0264286	0.0270023	0.00475322			1.17232	0.178618		1.46253	0.0420289		0.0157489	0.00811507
hsa-miR-488							0	0	0	0	0								0	0	0	0	0								0	0	0	0	0			Null	Null		Null	Null		0	Null
hsa-miR-371-5p	40	0.00152	40	0.00167			1.02703e-05	9.12568e-06	0	6.46532e-06	5.6283e-06				40		40	0.00164	0	1.19718e-05	1.51852e-05	9.05234e-06	8.0025e-06		40	0.00162	40	0.00159			1.33884e-05	2.16621e-05	0	1.16835e-05	1.09312e-05			1.40014	0.335365		1.29066	0.376739		6.46532e-06	0.251524
hsa-miR-455-5p							0	0	0	0	0		40	0.00177	36.05	0.00177	37.39	0.01	3.4236e-05	0.000185211	9.25926e-05	0.000104013	7.61328e-05		36.86	0.0143	32.58	0.272	33.5	0.118	0.000118182	0.00370572	0.00168571	0.00183654	0.00179852			Null	0.0385639		17.6568	0.0854206		0	0.0758377
hsa-miR-891a			39.14	0.00304	40	0.00159	0	1.6612e-05	1.05298e-05	9.04727e-06	8.40466e-06		40	0.00177	38.22	0.00177	40	0.00164	3.4236e-05	4.10563e-05	1.51852e-05	3.01592e-05	1.34087e-05				40	0.00159	40	0.00131	0	2.16621e-05	1.87143e-05	1.34588e-05	1.17485e-05			3.33351	0.0409849		0.446259	0.0900042		9.04727e-06	0.312412
hsa-miR-549							0	0	0	0	0								0	0	0	0	0								0	0	0	0	0			Null	Null		Null	Null		0	Null
hsa-miR-205							0	0	0	0	0								0	0	0	0	0		37.01	0.0129					0.000106612	0	0	3.55372e-05	6.15522e-05			Null	Null		Null	0.18695		0	0.18695
hsa-miR-518b			40	0.00167			0	9.12568e-06	0	3.04189e-06	5.26872e-06								0	0	0	0	0								0	0	0	0	0			0	0.18695		Null	Null		3.04189e-06	0.18695
hsa-miR-361-5p	40	0.00152	40	0.00167	40	0.00159	1.02703e-05	9.12568e-06	1.05298e-05	9.97525e-06	7.47104e-07		40	0.00177	40	0.00177	40	0.00164	3.4236e-05	1.19718e-05	1.51852e-05	2.04643e-05	1.20343e-05								0	0	0	0	0			2.05151	0.103174		0	0.0210821		9.97525e-06	1.03589e-05
hsa-miR-454	32.09	0.366	32.15	0.385	34.8	0.0584	0.00247297	0.00210383	0.000386755	0.00165452	0.00111332		35.11	0.0525	34.53	0.0525	34.3	0.0849	0.00101547	0.000530986	0.000786111	0.000777524	0.000242358		38.55	0.00442	40	0.00159	40	0.00131	3.65289e-05	2.16621e-05	1.87143e-05	2.56351e-05	9.54876e-06			0.46994	0.12667		0.0329702	0.00290497		0.00165452	0.0321936
hsa-miR-15a	22.93	210	23.05	212	23.06	200	1.41892	1.15847	1.3245	1.30063	0.131855		24.95	59.9	24.35	59.9	23.53	148	1.15861	0.617606	1.37037	1.04886	0.388197		24.59	70.4	25.84	29	25.63	27.8	0.581818	0.395095	0.397143	0.458019	0.107218			0.806425	0.173716		0.436682	0.0319541		1.30063	0.000505054
hsa-miR-191	25.94	26	25.66	34.6	25.71	31.8	0.175676	0.189071	0.210596	0.191781	0.0176172		28.9	3.9	27.14	3.9	27.08	12.7	0.0754352	0.0894366	0.117593	0.0941548	0.0214711		26.05	25.6	26.48	18.7	26.45	15.7	0.21157	0.254768	0.224286	0.230208	0.0221997			0.49095	0.00183996		2.445	0.00079218		0.191781	0.0393222
hsa-miR-608							0	0	0	0	0								0	0	0	0	0								0	0	0	0	0			Null	Null		Null	Null		0	Null
hsa-miR-576-5p	34.9	0.0522	34.91	0.0571	35.99	0.0256	0.000352703	0.000312022	0.000169536	0.000278087	9.61829e-05		36.95	0.0146	35.61	0.0146	36.26	0.0218	0.000282398	0.000251408	0.000201852	0.00024522	4.06284e-05		36.1	0.0241	36.65	0.0162	38.18	0.00462	0.000199174	0.000220708	6.6e-05	0.000161961	8.3799e-05			0.881809	0.307288		0.660472	0.0982122		0.000278087	0.0949966
hsa-miR-497	40	0.00152	36.05	0.0258	37.23	0.0108	1.02703e-05	0.000140984	7.15232e-05	7.4259e-05	6.53996e-05		40	0.00177	35.78	0.00177	34.81	0.0599	3.4236e-05	0.000223944	0.00055463	0.000270936	0.00026336		35.11	0.0479	35.68	0.0317	40	0.00131	0.000395868	0.00043188	1.87143e-05	0.000282154	0.000228855			3.64853	0.13884		1.0414	0.479131		7.4259e-05	0.102432
hsa-miR-19a	28.75	3.71	29.03	3.36	29.69	2.01	0.0250676	0.0183607	0.0133113	0.0189132	0.0058976		32.28	0.372	31.7	0.372	29.49	2.39	0.00719536	0.00378873	0.0221296	0.0110379	0.00975556		32.65	0.265	33.09	0.191	34.31	0.0676	0.00219008	0.00260218	0.000965714	0.00191933	0.000851168			0.58361	0.148776		0.173885	0.0910385		0.0189132	0.00390924
hsa-miR-187*	40	0.00152	40	0.00167	40	0.00159	1.02703e-05	9.12568e-06	1.05298e-05	9.97525e-06	7.47104e-07		40	0.00177	40	0.00177	40	0.00164	3.4236e-05	1.19718e-05	1.51852e-05	2.04643e-05	1.20343e-05		40	0.00162	40	0.00159			1.33884e-05	2.16621e-05	0	1.16835e-05	1.09312e-05			2.05151	0.103174		0.570921	0.201252		9.97525e-06	0.400243
hsa-miR-620							0	0	0	0	0		40	0.00177		0.00177			3.4236e-05	0	0	1.1412e-05	1.97662e-05						40	0.00131	0	0	1.87143e-05	6.2381e-06	1.08047e-05			Null	0.18695		0.546626	0.355541		0	0.18695
hsa-let-7i	26.43	18.4	26.68	17.1	26.68	16.2	0.124324	0.0934426	0.107285	0.108351	0.0154684		28.47	5.22	27.08	5.22	26.79	15.5	0.100967	0.0929577	0.143519	0.112481	0.0271759		26.03	26.1	26.76	15.3	26.85	11.9	0.215702	0.208447	0.17	0.19805	0.0245612			1.03812	0.415125		1.76074	0.00776293		0.108351	0.00293787
hsa-miR-501-5p	31.27	0.645	31.12	0.789	31.55	0.554	0.00435811	0.00431148	0.00366887	0.00411282	0.000385174		33.92	0.119	31.25	0.119	32.12	0.386	0.00230174	0.00516901	0.00357407	0.00368161	0.00143666		32.1	0.387	31.99	0.408	32.32	0.269	0.00319835	0.00555858	0.00384286	0.00419993	0.00121996			0.895155	0.320977		1.14079	0.329347		0.00411282	0.455901
hsa-miR-652	27.85	6.93	28.16	6.11	27.95	6.72	0.0468243	0.033388	0.0445033	0.0415719	0.00718184		30.06	1.73	28.28	1.73	28.61	4.4	0.0334623	0.0404225	0.0407407	0.0382085	0.00411344		26.45	19.5	27.69	8.05	27.83	6.01	0.161157	0.109673	0.0858571	0.118896	0.0384878			0.919095	0.260166		3.11176	0.0112726		0.0415719	0.0133811
hsa-miR-1979	22.84	222	22.92	231	23.07	198	1.5	1.2623	1.31126	1.35785	0.125515		25.16	51.9	23.2	51.9	23.22	184	1.00387	1.3662	1.7037	1.35792	0.349991		24.12	97.6	24.84	57.9	25.63	27.8	0.806612	0.788828	0.397143	0.664194	0.231444			1.00005	0.499874		0.489125	0.0228803		1.35785	0.00515669
hsa-miR-30e*	29.45	2.28	29.44	2.52	29.18	2.86	0.0154054	0.0137705	0.0189404	0.0160388	0.00264251		31.61	0.595	30.22	0.595	30.1	1.56	0.0115087	0.010493	0.0144444	0.0121487	0.00205201		30.15	1.49	30.31	1.31	30.48	0.962	0.012314	0.0178474	0.0137429	0.0146348	0.00287248			0.757459	0.0571464		1.20464	0.144774		0.0160388	0.28351
hsa-miR-181c	32.91	0.207	33.91	0.114	34.25	0.0854	0.00139865	0.000622951	0.000565563	0.000862387	0.000465301		34.55	0.0772	33.17	0.0772	33.35	0.164	0.00149323	0.0013662	0.00151852	0.00145932	8.16279e-05		32.51	0.291	32.62	0.265	34.95	0.0432	0.00240496	0.00361035	0.000617143	0.00221082	0.00150602			1.69218	0.0469194		1.51497	0.218398		0.000862387	0.106273
hsa-miR-499-5p	36.44	0.0179	37.09	0.0126	40	0.00159	0.000120946	6.88525e-05	1.05298e-05	6.67761e-05	5.52373e-05		38.45	0.00518	38.03	0.00518	40	0.00164	0.000100193	4.69718e-05	1.51852e-05	5.41168e-05	4.29522e-05		40	0.00162	39.6	0.0021	40	0.00131	1.33884e-05	2.86104e-05	1.87143e-05	2.02377e-05	7.72446e-06			0.810422	0.384833		0.373963	0.124969		6.67761e-05	0.110957
hsa-miR-548c-3p			38.31	0.0054	37.47	0.00914	0	2.95082e-05	6.05298e-05	3.00127e-05	3.02681e-05				40		37.21	0.0113	0	1.19718e-05	0.00010463	3.88672e-05	5.72657e-05		38.98	0.00329					2.71901e-05	0	0	9.06336e-06	1.56982e-05			1.29503	0.412232		0.233188	0.216851		3.00127e-05	0.17361
hsa-miR-152	30.83	0.874	31.26	0.715	32.23	0.346	0.00590541	0.0039071	0.00229139	0.00403463	0.00181038		32.74	0.271	31.46	0.271	31.68	0.524	0.00524178	0.00447183	0.00485185	0.00485515	0.000384985		28.97	3.4	28.95	3.36	29.88	1.45	0.0280992	0.0457766	0.0207143	0.03153	0.0128786			1.20337	0.242698		6.49413	0.0115227		0.00403463	0.0107723
hsa-miR-93	25.11	46.2	24.94	56.9	24.91	55.3	0.312162	0.310929	0.366225	0.329772	0.0315753		27.64	9.33	26.11	9.33	26.21	23.1	0.180464	0.18169	0.213889	0.192014	0.0189538		28.14	6.03	28.42	4.86	27.87	5.88	0.0498347	0.0662125	0.084	0.0666824	0.0170875			0.582264	0.00146246		0.347278	0.000523731		0.329772	0.000110967
hsa-miR-490-3p	34.93	0.0512	35.51	0.0375	33.61	0.133	0.000345946	0.000204918	0.000880795	0.00047722	0.000356549		32.82	0.256	33.54	0.256	33.26	0.175	0.00495164	0.00105634	0.00162037	0.00254278	0.00210511		35.06	0.0496	34.66	0.0643	34.42	0.0627	0.000409917	0.000876022	0.000895714	0.000727218	0.000274967			5.32833	0.0845581		0.285993	0.106332		0.00047722	0.195333
hsa-miR-29c	27.18	11	27.72	8.32	28.53	4.51	0.0743243	0.0454645	0.0298675	0.0498855	0.0225557		27.99	7.28	27.77	7.28	25.94	27.9	0.140812	0.0578169	0.258333	0.152321	0.100752		25.36	41.2	26.02	25.6	27.73	6.45	0.340496	0.348774	0.0921429	0.260471	0.145835			3.05341	0.0804211		1.71001	0.175102		0.0498855	0.034411
hsa-miR-372							0	0	0	0	0								0	0	0	0	0						40	0.00131	0	0	1.87143e-05	6.2381e-06	1.08047e-05			Null	Null		Null	0.18695		0	0.18695
hsa-miR-133a	40	0.00152	40	0.00167	40	0.00159	1.02703e-05	9.12568e-06	1.05298e-05	9.97525e-06	7.47104e-07		37.63	0.00916	39.34	0.00916	38.19	0.00574	0.000177176	1.90141e-05	5.31481e-05	8.31127e-05	8.32298e-05		33.97	0.106	30.17	1.44	31.47	0.485	0.000876033	0.0196185	0.00692857	0.00914104	0.00956512			8.3319	0.101336		109.984	0.0881591		9.97525e-06	0.0867911
hsa-miR-124	40	0.00152	40	0.00167	37.79	0.00733	1.02703e-05	9.12568e-06	4.8543e-05	2.26463e-05	2.24345e-05		32.56	0.308	31.67	0.308	33.14	0.19	0.00595745	0.00385211	0.00175926	0.00385627	0.0020991		35.09	0.0489	34.49	0.0722	40	0.00131	0.000404132	0.000983651	1.87143e-05	0.000468833	0.000485711			170.282	0.0170412		0.121577	0.026407		2.26463e-05	0.093585
hsa-miR-190	35.1	0.0453	37.45	0.00979	35.16	0.0455	0.000306081	5.34973e-05	0.000301325	0.000220301	0.000144476		35.01	0.0562	35.7	0.0562	33.56	0.142	0.00108704	0.00023662	0.00131481	0.000879492	0.000568272		30.62	1.08	34.45	0.0744	34.45	0.0615	0.00892562	0.00101362	0.000878571	0.00360594	0.00460747			3.99223	0.0616753		4.10003	0.183285		0.000220301	0.136129
hsa-miR-302a	40	0.00152	40	0.00167	40	0.00159	1.02703e-05	9.12568e-06	1.05298e-05	9.97525e-06	7.47104e-07		40	0.00177	40	0.00177	40	0.00164	3.4236e-05	1.19718e-05	1.51852e-05	2.04643e-05	1.20343e-05		40	0.00162	40	0.00159	40	0.00131	1.33884e-05	2.16621e-05	1.87143e-05	1.79216e-05	4.19342e-06			2.05151	0.103174		0.875749	0.373533		9.97525e-06	0.0159683
hsa-miR-595	40	0.00152	40	0.00167	37.63	0.00822	1.02703e-05	9.12568e-06	5.44371e-05	2.4611e-05	2.58365e-05		36.54	0.0195	36.7	0.0195	38.52	0.00455	0.000377176	0.000117606	4.21296e-05	0.00017897	0.000175751		40	0.00162	40	0.00159	37.83	0.00588	1.33884e-05	2.16621e-05	8.4e-05	3.96835e-05	3.86015e-05			7.27197	0.10338		0.221732	0.125542		2.4611e-05	0.302048
hsa-miR-602	34.62	0.0635	34.15	0.0967	35.82	0.0288	0.000429054	0.000528415	0.000190728	0.000382733	0.000173544		38.23	0.00606	35.68	0.00606	35.14	0.0475	0.000117215	0.000239437	0.000439815	0.000265489	0.00016287		36.82	0.0146	37.58	0.00849	40	0.00131	0.000120661	0.000115668	1.87143e-05	8.50143e-05	5.74718e-05			0.693666	0.220803		0.320218	0.0722832		0.000382733	0.0238965
hsa-miR-223	19.82	1800	19.64	2250	19.64	2130	12.1622	12.2951	14.106	12.8544	1.08592		22.62	303	21.44	303	21.28	705	5.86074	4.64789	6.52778	5.6788	0.953059		25.66	33.6	25.55	35.5	24.79	49.7	0.277686	0.483651	0.71	0.490446	0.216237			0.441779	0.00050184		0.0863643	0.000388465		12.8544	2.10626e-05
hsa-miR-627	34.59	0.0647	33.36	0.167	33.94	0.106	0.000437162	0.000912568	0.000701987	0.000683906	0.000238218		40	0.00177	33.96	0.00177	35.78	0.0304	3.4236e-05	0.000788732	0.000281481	0.00036815	0.000384642		35.94	0.027	35.54	0.035	36.79	0.0121	0.00022314	0.000476839	0.000172857	0.000290946	0.00016294			0.538305	0.146653		0.790291	0.382453		0.000683906	0.0389048
hsa-miR-34b	38.55	0.00417	37.64	0.00858	40	0.00159	2.81757e-05	4.68852e-05	1.05298e-05	2.85302e-05	1.81803e-05		40	0.00177	40	0.00177			3.4236e-05	1.19718e-05	0	1.54026e-05	1.73739e-05		36.68	0.0162			40	0.00131	0.000133884	0	1.87143e-05	5.08662e-05	7.25021e-05			0.539869	0.208514		3.30244	0.228146		2.85302e-05	0.316031
hsa-miR-410	37.06	0.0117			40	0.00159	7.90541e-05	0	1.05298e-05	2.98613e-05	4.29263e-05		36.44	0.0209	34.85	0.0209	36.09	0.0246	0.000404255	0.000426761	0.000227778	0.000352931	0.000108969		40	0.00162	40	0.00159			1.33884e-05	2.16621e-05	0	1.16835e-05	1.09312e-05			11.819	0.00439476		0.0331042	0.00285174		2.98613e-05	0.258235
hsa-miR-17	28.98	3.15	28.85	3.8	29.53	2.25	0.0212838	0.020765	0.0149007	0.0189832	0.00354505		31.5	0.642	29.48	0.642	29.54	2.3	0.0124178	0.0176761	0.0212963	0.01713	0.00446436		32.54	0.285	32.79	0.235	32.93	0.176	0.00235537	0.00320163	0.00251429	0.00269043	0.000449789			0.902381	0.301737		0.157059	0.00253854		0.0189832	0.000695354
hsa-miR-376a	36.18	0.0215	35.81	0.0306	36.21	0.0219	0.00014527	0.000167213	0.000145033	0.000152505	1.27377e-05		35.53	0.0391	35.58	0.0391	33.33	0.167	0.000756286	0.000257746	0.0015463	0.000853443	0.000649746				38.17	0.00563			0	7.6703e-05	0	2.55677e-05	4.42845e-05			5.59615	0.0675596		0.0299583	0.0462341		0.000152505	0.00441574
hsa-miR-877	33.7	0.12	33.17	0.19	32.91	0.215	0.000810811	0.00103825	0.00142384	0.00109097	0.000309896		35.54	0.039	33.12	0.039	33.28	0.172	0.000754352	0.00141549	0.00159259	0.00125415	0.000441799		33.88	0.113	35.24	0.0431	36.17	0.0187	0.000933884	0.000587193	0.000267143	0.000596074	0.000333459			1.14957	0.31407		0.475282	0.0542742		0.00109097	0.0664115
hsa-miR-512-5p							0	0	0	0	0								0	0	0	0	0								0	0	0	0	0			Null	Null		Null	Null		0	Null
hsa-miR-449a			37.78	0.0078			0	4.2623e-05	0	1.42077e-05	2.46084e-05		36.04	0.0276	36.17	0.0276	35.62	0.0342	0.000533849	0.000170423	0.000316667	0.000340313	0.000182864						35.95	0.0217	0	0	0.00031	0.000103333	0.000178979			23.9528	0.0188069		0.303642	0.091975		1.42077e-05	0.220501
hsa-miR-498							0	0	0	0	0		40	0.00177		0.00177			3.4236e-05	0	0	1.1412e-05	1.97662e-05								0	0	0	0	0			Null	0.18695		0	0.18695		0	Null
hsa-miR-148b	27.97	6.38	27.84	7.65	27.99	6.56	0.0431081	0.0418033	0.0434437	0.042785	0.000866624		28.88	3.94	26.85	3.94	27.77	7.86	0.0762089	0.108451	0.0727778	0.0858125	0.0196802		27.5	9.38	27.82	7.37	27.95	5.53	0.0775207	0.100409	0.079	0.0856431	0.0128088			2.00567	0.00969137		0.998027	0.495316		0.042785	0.00222204
hsa-miR-127-3p	35.63	0.0313	35.16	0.048	35.11	0.0472	0.000211486	0.000262295	0.000312583	0.000262121	5.05484e-05		37.27	0.0117	35.62	0.0117	33.93	0.11	0.000226306	0.00025	0.00101852	0.000498275	0.0004507						40	0.00131	0	0	1.87143e-05	6.2381e-06	1.08047e-05			1.90093	0.209057		0.0125194	0.0658475		0.000262121	0.000508105
hsa-miR-598	33.26	0.162	32.91	0.227	33.68	0.127	0.00109459	0.00124044	0.00084106	0.0010587	0.000202094		33.75	0.135	31.47	0.135	33.04	0.203	0.00261122	0.00442958	0.00187963	0.00297348	0.001313		33.08	0.196	32.64	0.261	33.12	0.155	0.00161983	0.00355586	0.00221429	0.00246333	0.000991747			2.80862	0.033509		0.828433	0.309875		0.0010587	0.0370279
hsa-miR-96			40	0.00167			0	9.12568e-06	0	3.04189e-06	5.26872e-06		40	0.00177	38.74	0.00177	40	0.00164	3.4236e-05	2.87324e-05	1.51852e-05	2.60512e-05	9.80433e-06		37.03	0.0127	34.43	0.0753	37.88	0.0057	0.000104959	0.00102589	8.14286e-05	0.000404091	0.000538618			8.56413	0.0115776		15.5114	0.145509		3.04189e-06	0.133351
hsa-let-7d	28.19	5.47	28.14	6.22	27.79	7.52	0.0369595	0.0339891	0.0498013	0.04025	0.00840401		30.63	1.17	28.58	1.17	28.97	3.42	0.0226306	0.0328873	0.0316667	0.0290615	0.00560271		27.03	13	27.32	10.4	27.55	7.32	0.107438	0.141689	0.104571	0.1179	0.0206523			0.722026	0.0637359		4.0569	0.000990882		0.04025	0.00190383
hsa-miR-135b							0	0	0	0	0		40	0.00177		0.00177			3.4236e-05	0	0	1.1412e-05	1.97662e-05		37.83	0.00729			40	0.00131	6.02479e-05	0	1.87143e-05	2.63207e-05	3.08358e-05			Null	0.18695		2.30641	0.259844		0	0.106684
hsa-miR-495	34.86	0.0535	35.81	0.0304	34.62	0.0661	0.000361486	0.00016612	0.000437748	0.000321785	0.000140099		34.77	0.0665	34.09	0.0665	32.57	0.283	0.00128627	0.00071831	0.00262037	0.00154165	0.000976409		40	0.00162	40	0.00159	38.06	0.00501	1.33884e-05	2.16621e-05	7.15714e-05	3.55407e-05	3.14766e-05			4.79093	0.0494339		0.0230537	0.0278943		0.000321785	0.0129941
hsa-miR-299-5p					40	0.00159	0	0	1.05298e-05	3.50993e-06	6.07938e-06		36.54	0.0194	36.44	0.0194	40	0.00164	0.000375242	0.000140845	1.51852e-05	0.000177091	0.000182744		40	0.00162	40	0.00159			1.33884e-05	2.16621e-05	0	1.16835e-05	1.09312e-05			50.4541	0.0877309		0.0659748	0.0963252		3.50993e-06	0.160478
hsa-miR-34c-3p	36.12	0.0225	35.26	0.0446	36.56	0.0172	0.000152027	0.000243716	0.000113907	0.000169883	6.67211e-05		36.5	0.02	34.49	0.02	35.23	0.0445	0.000386847	0.000548592	0.000412037	0.000449159	8.70277e-05		34.85	0.0574	34.53	0.0701	38.35	0.00409	0.00047438	0.000955041	5.84286e-05	0.00049595	0.000448695			2.64392	0.00579562		1.10418	0.433937		0.000169883	0.140546
hsa-miR-596	40	0.00152	36.79	0.0155	40	0.00159	1.02703e-05	8.46995e-05	1.05298e-05	3.51665e-05	4.2897e-05				40		40	0.00164	0	1.19718e-05	1.51852e-05	9.05234e-06	8.0025e-06		40	0.00162	38.82	0.0036	40	0.00131	1.33884e-05	4.90463e-05	1.87143e-05	2.70497e-05	1.92349e-05			0.257414	0.179252		2.98814	0.104458		3.51665e-05	0.389899
hsa-miR-126*	33.09	0.182	32.8	0.246	33.77	0.119	0.00122973	0.00134426	0.000788079	0.00112069	0.000293687		32.89	0.244	31.61	0.244	30.89	0.906	0.00471954	0.00402113	0.00838889	0.00570985	0.00234625		37.1	0.0121	36.14	0.023	36.3	0.017	0.0001	0.000313351	0.000242857	0.000218736	0.000108702			5.09494	0.0141316		0.0383086	0.00774223		0.00112069	0.00377549
hsa-miR-145	30.79	0.9	30.85	0.949	30.28	1.34	0.00608108	0.00518579	0.00887417	0.00671368	0.00192384		33.12	0.208	31.59	0.208	32.03	0.41	0.00402321	0.00408451	0.0037963	0.003968	0.000151829		33.01	0.206	35.13	0.0464	33.53	0.116	0.00170248	0.000632153	0.00165714	0.00133059	0.000605291			0.591033	0.0346854		0.33533	0.000926476		0.00671368	0.00492936
SNORD38B	22.87	218	22.8	251	23.87	114	1.47297	1.37158	0.754967	1.19984	0.388594		24.27	96	22.62	96	22.44	316	1.85687	2.0493	2.92593	2.27736	0.569853		24.21	91.6	23.89	112	25.24	36.3	0.757025	1.52589	0.518571	0.933827	0.526417			1.89805	0.026884		0.410048	0.0199784		1.19984	0.260078
hsa-miR-516a-5p							0	0	0	0	0								0	0	0	0	0								0	0	0	0	0			Null	Null		Null	Null		0	Null
hsa-miR-421	31.01	0.772	30.58	1.14	31.48	0.584	0.00521622	0.00622951	0.00386755	0.00510442	0.00118494		33.53	0.157	31.3	0.157	32.94	0.218	0.00303675	0.005	0.00201852	0.00335176	0.0015155		31.53	0.575	32.22	0.348	32.6	0.222	0.00475207	0.00474114	0.00317143	0.00422155	0.000909445			0.656637	0.0948503		1.2595	0.221017		0.00510442	0.181912
hsa-miR-96*	37.63	0.00784	40	0.00167			5.2973e-05	9.12568e-06	0	2.06996e-05	2.83196e-05								0	0	0	0	0						40	0.00131	0	0	1.87143e-05	6.2381e-06	1.08047e-05			0	0.137112		Null	0.18695		2.06996e-05	0.227517
hsa-miR-362-5p	33.59	0.129	33.16	0.192	33.12	0.186	0.000871622	0.00104918	0.00123179	0.00105086	0.000180089		36.19	0.0248	34.06	0.0248	34.74	0.0627	0.000479691	0.000739437	0.000580556	0.000599894	0.000130948		35.03	0.0507	34.52	0.0706	34.52	0.0583	0.000419008	0.000961853	0.000832857	0.000737906	0.000283605			0.570858	0.0123586		1.23006	0.243392		0.00105086	0.0909672
hsa-miR-615-3p	36.5	0.0173	35	0.0535	38.93	0.00334	0.000116892	0.00029235	2.21192e-05	0.000143787	0.000137108		39.18	0.00312	37.03	0.00312	37.2	0.0114	6.03482e-05	9.3662e-05	0.000105556	8.65219e-05	2.34342e-05		35.99	0.0262	37.88	0.0069	40	0.00131	0.000216529	9.40054e-05	1.87143e-05	0.00010975	9.98427e-05			0.601737	0.257596		1.26846	0.357425		0.000143787	0.372834
hsa-miR-550a	35.28	0.0402	35.86	0.0294	38.15	0.0057	0.000271622	0.000160656	3.77483e-05	0.000156675	0.000116987		35.59	0.0376	36.61	0.0376	36.19	0.0229	0.000727273	0.000125352	0.000212037	0.000354887	0.000325395		34.88	0.0565	38.21	0.00548			0.000466942	7.46594e-05	0	0.000180534	0.00025083			2.26511	0.188491		0.508708	0.251543		0.000156675	0.444268
hsa-miR-766	30.19	1.37	30.5	1.21	30.48	1.16	0.00925676	0.00661202	0.00768212	0.0078503	0.00133036		31.89	0.488	30.46	0.488	30.98	0.849	0.00943907	0.00894366	0.00786111	0.00874795	0.000806981		31.63	0.534	31.44	0.598	31.66	0.424	0.00441322	0.00814714	0.00605714	0.00620583	0.00187139			1.11435	0.187118		0.709405	0.0484166		0.0078503	0.14129
hsa-miR-200b	35.89	0.0263	35.17	0.0474	35.76	0.03	0.000177703	0.000259016	0.000198675	0.000211798	4.22153e-05		40	0.00177	40	0.00177	39.22	0.0028	3.4236e-05	1.19718e-05	2.59259e-05	2.40446e-05	1.12507e-05		36.92	0.0137	38.44	0.00468	39.4	0.00199	0.000113223	6.37602e-05	2.84286e-05	6.84706e-05	4.25931e-05			0.113526	0.000869914		2.84765	0.0778091		0.000211798	0.00719039
hsa-miR-298	40	0.00152	40	0.00167	40	0.00159	1.02703e-05	9.12568e-06	1.05298e-05	9.97525e-06	7.47104e-07		40	0.00177	38.17	0.00177	40	0.00164	3.4236e-05	4.25352e-05	1.51852e-05	3.06521e-05	1.40228e-05		37.15	0.0117	36.96	0.0131	40	0.00131	9.66942e-05	0.000178474	1.87143e-05	9.79609e-05	7.98874e-05			3.07282	0.0316419		3.19589	0.111993		9.97525e-06	0.0645554
hsa-miR-193a-5p	34.48	0.0696	33.93	0.112	34	0.102	0.00047027	0.000612022	0.000675497	0.00058593	0.000105072		34.54	0.0782	32.47	0.0782	33.2	0.182	0.00151257	0.00221127	0.00168519	0.00180301	0.000363944		31.25	0.695	30.65	1.03	31.04	0.65	0.0057438	0.0140327	0.00928571	0.0096874	0.00415902			3.07718	0.00255346		5.37291	0.01538		0.00058593	0.00964144
hsa-miR-449b	40	0.00152			40	0.00159	1.02703e-05	0	1.05298e-05	6.93336e-06	6.00587e-06		40	0.00177	40	0.00177	40	0.00164	3.4236e-05	1.19718e-05	1.51852e-05	2.04643e-05	1.20343e-05		40	0.00162	38.68	0.00395	40	0.00131	1.33884e-05	5.38147e-05	1.87143e-05	2.86391e-05	2.19647e-05			2.95158	0.0781891		1.39947	0.301023		6.93336e-06	0.0870389
hsa-miR-520d-5p	40	0.00152			40	0.00159	1.02703e-05	0	1.05298e-05	6.93336e-06	6.00587e-06		40	0.00177	40	0.00177	40	0.00164	3.4236e-05	1.19718e-05	1.51852e-05	2.04643e-05	1.20343e-05		38.17	0.00575	38.5	0.00447	40	0.00131	4.75207e-05	6.08992e-05	1.87143e-05	4.2378e-05	2.15575e-05			2.95158	0.0781891		2.07082	0.0995125		6.93336e-06	0.0258635
hsa-miR-192	33.01	0.193	32.77	0.251	32.11	0.375	0.00130405	0.00137158	0.00248344	0.00171969	0.000662288		33.58	0.152	33.19	0.152	31.61	0.547	0.00294004	0.00134507	0.00506481	0.00311664	0.00186615		33.89	0.112	33.71	0.124	35	0.0419	0.00092562	0.00168937	0.000598571	0.00107119	0.000559781			1.81232	0.144415		0.3437	0.0715697		0.00171969	0.132458
hsa-miR-29a	27.7	7.66	27.95	7.11	28.61	4.25	0.0517568	0.0388525	0.0281457	0.039585	0.0118226		27.51	10.2	26.64	10.2	26.03	26.2	0.197292	0.126056	0.242593	0.188647	0.0587471		25	53	24.55	71	26.08	20.3	0.438017	0.967302	0.29	0.565106	0.356088			4.76562	0.00628076		2.99558	0.07255		0.039585	0.0314925
hsa-miR-18a*	31.12	0.715	31.29	0.701	31.98	0.412	0.00483108	0.0038306	0.00272848	0.00379672	0.00105171		33.91	0.12	31.72	0.12	32.26	0.349	0.00232108	0.00373944	0.00323148	0.00309733	0.000718629		35.57	0.0349	34.13	0.0926	35.83	0.0235	0.00028843	0.00126158	0.000335714	0.000628575	0.000548708			0.815792	0.197728		0.202941	0.00455454		0.00379672	0.00491891
hsa-miR-383					40	0.00159	0	0	1.05298e-05	3.50993e-06	6.07938e-06								0	0	0	0	0		40	0.00162					1.33884e-05	0	0	4.46281e-06	7.72981e-06			0	0.18695		Null	0.18695		3.50993e-06	0.437431
hsa-miR-9	33.97	0.0997	33.57	0.144	34.28	0.0835	0.000673649	0.000786885	0.00055298	0.000671171	0.000116972		34.26	0.0945	32.6	0.0945	32.94	0.218	0.00182785	0.00202817	0.00201852	0.00195818	0.00011297		34.32	0.0828	36.17	0.0226	36.04	0.0204	0.000684298	0.000307902	0.000291429	0.000427876	0.00022222			2.91756	8.20306e-05		0.218507	0.000221503		0.000671171	0.0843211
hsa-miR-202*							0	0	0	0	0		40	0.00177		0.00177			3.4236e-05	0	0	1.1412e-05	1.97662e-05								0	0	0	0	0			Null	0.18695		0	0.18695		0	Null
hsa-miR-363*			40	0.00167			0	9.12568e-06	0	3.04189e-06	5.26872e-06								0	0	0	0	0								0	0	0	0	0			0	0.18695		Null	Null		3.04189e-06	0.18695
hsa-miR-147b	36.64	0.0156	34.78	0.0624			0.000105405	0.000340984	0	0.000148796	0.000174584		32.85	0.251	31.03	0.251	30.89	0.905	0.00485493	0.00601408	0.00837963	0.00641622	0.00179643		29.63	2.14	30.59	1.08	33.01	0.166	0.017686	0.0147139	0.00237143	0.0115904	0.008121			43.1208	0.00192419		1.80643	0.17095		0.000148796	0.0356153
hsa-miR-197	26.64	16	26.69	17	26.82	14.7	0.108108	0.0928962	0.097351	0.0994518	0.00782053		29.06	3.48	26.89	3.48	28.06	6.44	0.0673114	0.106338	0.0596296	0.0777597	0.0250458		27	13.3	27.37	10.1	27.24	9.09	0.109917	0.137602	0.129857	0.125792	0.014283			0.781884	0.112713		1.6177	0.0223829		0.0994518	0.0243629
hsa-miR-597	38.17	0.0054	40	0.00167	40	0.00159	3.64865e-05	9.12568e-06	1.05298e-05	1.8714e-05	1.54074e-05		40	0.00177	40	0.00177	40	0.00164	3.4236e-05	1.19718e-05	1.51852e-05	2.04643e-05	1.20343e-05				40	0.00159	40	0.00131	0	2.16621e-05	1.87143e-05	1.34588e-05	1.17485e-05			1.09353	0.442138		0.657671	0.255268		1.8714e-05	0.33149
hsa-miR-326	29.3	2.53	29.48	2.45	30.58	1.09	0.0170946	0.013388	0.00721854	0.012567	0.00498894		30.87	0.991	29.42	0.991	29.96	1.72	0.0191683	0.0183803	0.0159259	0.0178248	0.00169104		28.87	3.63	29.32	2.61	29.95	1.38	0.03	0.0355586	0.0197143	0.0284243	0.00803882			1.41838	0.0794549		1.59465	0.0445645		0.012567	0.0219927
hsa-miR-15b	25.16	44.6	25.09	51.6	25.67	32.8	0.301351	0.281967	0.217219	0.266846	0.0440577		28.48	5.21	27.59	5.21	27.69	8.28	0.100774	0.0653521	0.0766667	0.0809308	0.0180917		28.25	5.6	28.57	4.39	28.57	3.61	0.046281	0.0598093	0.0515714	0.0525539	0.00681744			0.303287	0.00124805		0.649368	0.0319149		0.266846	0.000568639
hsa-miR-105			40	0.00167			0	9.12568e-06	0	3.04189e-06	5.26872e-06		40	0.00177	40	0.00177			3.4236e-05	1.19718e-05	0	1.54026e-05	1.73739e-05				40	0.00159			0	2.16621e-05	0	7.22071e-06	1.25066e-05			5.06349	0.151826		0.468798	0.272084		3.04189e-06	0.31103
hsa-miR-196b	31.95	0.402	32.26	0.356	32.32	0.326	0.00271622	0.00194536	0.00215894	0.0022735	0.000397995		35.17	0.0504	34.57	0.0504	33.63	0.135	0.000974855	0.00051831	0.00125	0.000914388	0.000369574		35.93	0.0273	35.06	0.0488			0.00022562	0.00066485	0	0.000296823	0.000338096			0.402193	0.00615409		0.324614	0.0497954		0.0022735	0.0013996
hsa-miR-296-5p	33.51	0.136	33.89	0.115	35.96	0.026	0.000918919	0.000628415	0.000172185	0.000573173	0.000376419		37.19	0.0124	35.82	0.0124	33.55	0.143	0.000239845	0.000217606	0.00132407	0.000593842	0.000632498		37.66	0.00821			38.39	0.00399	6.78512e-05	0	5.7e-05	4.16171e-05	3.64475e-05			1.03606	0.48177		0.0700811	0.102812		0.000573173	0.0358157
hsa-miR-20b	34.23	0.0832	33.1	0.199	33.07	0.194	0.000562162	0.00108743	0.00128477	0.000978121	0.000373499		36.39	0.0216	33.94	0.0216	34.48	0.075	0.000417795	0.000802817	0.000694444	0.000638352	0.000198545		35.65	0.033	40	0.00159	36.77	0.0122	0.000272727	2.16621e-05	0.000174286	0.000156225	0.000126503			0.652631	0.118264		0.244732	0.0119301		0.000978121	0.0112784
hsa-miR-147	38.81	0.00348	38.36	0.00522	40	0.00159	2.35135e-05	2.85246e-05	1.05298e-05	2.0856e-05	9.28709e-06		37.7	0.00869	35.7	0.00869	35.22	0.045	0.000168085	0.000235915	0.000416667	0.000273556	0.000128494		33.26	0.173	34.7	0.0627	37.19	0.0092	0.00142975	0.000854223	0.000131429	0.000805135	0.000650552			13.1164	0.013671		2.94322	0.118657		2.0856e-05	0.0525414
hsa-miR-198	40	0.00152					1.02703e-05	0	0	3.42342e-06	5.92954e-06				40				0	1.19718e-05	0	3.99061e-06	6.91194e-06								0	0	0	0	0			1.16568	0.459645		0	0.18695		3.42342e-06	0.18695
hsa-miR-375							0	0	0	0	0								0	0	0	0	0				37.05	0.0122			0	0.000166213	0	5.54042e-05	9.59629e-05			Null	Null		Null	0.18695		0	0.18695
hsa-miR-517a	40	0.00152			40	0.00159	1.02703e-05	0	1.05298e-05	6.93336e-06	6.00587e-06		40	0.00177	40	0.00177	40	0.00164	3.4236e-05	1.19718e-05	1.51852e-05	2.04643e-05	1.20343e-05								0	0	0	0	0			2.95158	0.0781891		0	0.0210821		6.93336e-06	0.0580892
hsa-miR-361-3p	30.13	1.42	30.36	1.34	30.77	0.95	0.00959459	0.0073224	0.00629139	0.00773613	0.00169002		31.2	0.791	29.94	0.791	29.89	1.8	0.0152998	0.0128169	0.0166667	0.0149278	0.00195166		29.91	1.77	30.52	1.14	31.63	0.433	0.0146281	0.0155313	0.00618571	0.012115	0.00515478			1.92962	0.00424645		0.811577	0.213345		0.00773613	0.117309
hsa-miR-21*	31.12	0.719	31.48	0.612	31.59	0.538	0.00485811	0.00334426	0.00356291	0.00392176	0.000818236		32.45	0.332	31.33	0.332	31.43	0.621	0.00642166	0.00489437	0.00575	0.00568868	0.000765493		30.1	1.55	31.16	0.726	31.89	0.362	0.0128099	0.00989101	0.00517143	0.00929078	0.00385446			1.45054	0.0261863		1.63321	0.0937795		0.00392176	0.0388293
hsa-miR-220a							0	0	0	0	0								0	0	0	0	0								0	0	0	0	0			Null	Null		Null	Null		0	Null
hsa-miR-518f			40	0.00167			0	9.12568e-06	0	3.04189e-06	5.26872e-06		40	0.00177	40	0.00177			3.4236e-05	1.19718e-05	0	1.54026e-05	1.73739e-05								0	0	0	0	0			5.06349	0.151826		0	0.0997266		3.04189e-06	0.18695
hsa-miR-222	27.54	8.55	27.62	8.9	27.72	7.9	0.0577703	0.0486339	0.0523179	0.0529073	0.00459663		28.22	6.21	27.92	6.21	26.5	18.9	0.120116	0.0517606	0.175	0.115626	0.0617423		27.01	13.1	28.09	6.1	27.8	6.15	0.108264	0.0831063	0.0878571	0.093076	0.0133664			2.18543	0.0770954		0.804978	0.284935		0.0529073	0.0039584
hsa-miR-617							0	0	0	0	0								0	0	0	0	0								0	0	0	0	0			Null	Null		Null	Null		0	Null
hsa-miR-154	36.76	0.0144					9.72973e-05	0	0	3.24324e-05	5.61746e-05		37.75	0.00842		0.00842	34.01	0.104	0.000162863	0	0.000962963	0.000375275	0.000515426								0	0	0	0	0			11.571	0.157973		0	0.137908		3.24324e-05	0.18695
hsa-miR-708	36.13	0.0222	34.6	0.0707	34.25	0.0855	0.00015	0.000386339	0.000566225	0.000367521	0.00020875		40	0.00177	36.79	0.00177	35.59	0.0347	3.4236e-05	0.000110563	0.000321296	0.000155365	0.000148682		36.27	0.0215	37.69	0.00784	35.52	0.0292	0.000177686	0.000106812	0.000417143	0.00023388	0.000162618			0.422738	0.112464		1.50536	0.285256		0.000367521	0.215544
hsa-let-7b	25.43	36.9	25.44	40.3	26.42	19.4	0.249324	0.220219	0.128477	0.19934	0.0630711		27.89	7.81	26.19	7.81	26.26	22.4	0.151064	0.172535	0.207407	0.177002	0.0284362		26.68	16.6	26.91	13.8	26.67	13.5	0.13719	0.188011	0.192857	0.172686	0.0308358			0.887941	0.302918		0.975616	0.433605		0.19934	0.273362
hsa-miR-95	35.42	0.0364	34.65	0.0682	40	0.00159	0.000245946	0.000372678	1.05298e-05	0.000209718	0.000183772		34.59	0.0753	33.83	0.0753	37.27	0.0109	0.00145648	0.000859155	0.000100926	0.00080552	0.000679367		35.09	0.0488	31.12	0.747	32.8	0.192	0.000403306	0.0101771	0.00274286	0.00444109	0.00510341			3.84097	0.108225		5.51332	0.144212		0.000209718	0.112284
hsa-miR-517c	40	0.00152					1.02703e-05	0	0	3.42342e-06	5.92954e-06		40	0.00177		0.00177			3.4236e-05	0	0	1.1412e-05	1.97662e-05				38.63	0.00409			0	5.57221e-05	0	1.8574e-05	3.21712e-05			3.3335	0.269633		1.62759	0.379492		3.42342e-06	0.233701
hsa-miR-151-5p	29.95	1.61	29.68	2.13	29.47	2.34	0.0108784	0.0116393	0.0154967	0.0126715	0.00247612		31.35	0.709	29.6	0.709	29.22	2.88	0.0137137	0.0161972	0.0266667	0.0188592	0.00687454		28.68	4.15	28.76	3.82	28.12	4.93	0.0342975	0.0520436	0.0704286	0.0522566	0.0180665			1.48832	0.108167		2.77088	0.020119		0.0126715	0.00988818
hsa-miR-502-5p	28.83	3.51	28.2	5.94	31.29	0.666	0.0237162	0.032459	0.0044106	0.0201953	0.0143519		29.59	2.4	28.19	2.4	28.95	3.47	0.0464217	0.0430282	0.0321296	0.0405265	0.00746722		27.26	11.1	27.7	7.98	30.78	0.779	0.0917355	0.108719	0.0111286	0.0705278	0.0521375			2.00673	0.047549		1.74029	0.189846		0.0201953	0.091114
hsa-miR-345	29.81	1.77	29.32	2.74	32.48	0.292	0.0119595	0.0149727	0.00193377	0.00962197	0.0068265		32.64	0.292	32.03	0.292	32.12	0.386	0.00564797	0.003	0.00357407	0.00407401	0.00139298		34.31	0.0834	35.9	0.0271	37.83	0.00588	0.000689256	0.00036921	8.4e-05	0.000380822	0.000302795			0.423407	0.11996		0.0934759	0.00546389		0.00962197	0.039585
hsa-miR-509-3p	37.6	0.00803	40	0.00167	40	0.00159	5.42568e-05	9.12568e-06	1.05298e-05	2.46374e-05	2.56607e-05		36.53	0.0197	37.01	0.0197	37.43	0.00973	0.000381044	9.50704e-05	9.00926e-05	0.000188736	0.000166563		36.76	0.0153	35.85	0.0282	40	0.00131	0.000126446	0.000384196	1.87143e-05	0.000176452	0.000187802			7.66054	0.0834857		0.934917	0.468264		2.46374e-05	0.118827
U6	28.21	5.4	27.63	8.83	31.89	0.437	0.0364865	0.0482514	0.00289404	0.0292106	0.0235377		23.51	163	22.47	163	22.36	334	3.1528	2.27465	3.09259	2.84002	0.490547		22.62	276	22.55	284	31.88	0.363	2.28099	3.86921	0.00518571	2.0518	1.94218			97.2254	0.000290652		0.722459	0.266474		0.0292106	0.0728116
hsa-miR-382	40	0.00152	36.1	0.025	36.87	0.0139	1.02703e-05	0.000136612	9.2053e-05	7.96451e-05	6.40783e-05		36.98	0.0143	34.97	0.0143	35.82	0.0296	0.000276596	0.000392958	0.000274074	0.000314543	6.79213e-05		40	0.00162	40	0.00159			1.33884e-05	2.16621e-05	0	1.16835e-05	1.09312e-05			3.9493	0.00604479		0.0371445	0.000794192		7.96451e-05	0.0722017
hsa-miR-373			37.48	0.00962			0	5.25683e-05	0	1.75228e-05	3.03503e-05		40	0.00177		0.00177			3.4236e-05	0	0	1.1412e-05	1.97662e-05				38.81	0.00362			0	4.93188e-05	0	1.64396e-05	2.84742e-05			0.651267	0.392323		1.44055	0.407009		1.75228e-05	0.483102
hsa-miR-200c	31.46	0.567	31.18	0.755	31.34	0.643	0.00383108	0.00412568	0.00425828	0.00407168	0.000218658		32.68	0.282	32.18	0.282	32.36	0.327	0.00545455	0.00271127	0.00302778	0.0037312	0.00150083		32.69	0.256	34.14	0.0918	32.97	0.171	0.0021157	0.00125068	0.00244286	0.00193641	0.000615978			0.916378	0.358605		0.518979	0.0639163		0.00407168	0.0024043
hsa-miR-9*	36.77	0.0143	37.7	0.00821	35.79	0.0294	9.66216e-05	4.48634e-05	0.000194702	0.000112062	7.61033e-05		38.82	0.004	36.53	0.004	36.29	0.0214	7.73694e-05	0.000133099	0.000198148	0.000136205	6.04493e-05		36.91	0.0138	37.65	0.00809	36.65	0.0133	0.00011405	0.000110218	0.00019	0.000138089	4.49969e-05			1.21544	0.344586		1.01383	0.48377		0.000112062	0.318487
hsa-miR-181b	29.89	1.68	29.44	2.53	29.79	1.88	0.0113514	0.0138251	0.0124503	0.0125423	0.00123945		31.7	0.558	28.94	0.558	30.07	1.6	0.010793	0.0255634	0.0148148	0.0170571	0.0076362		29.72	2.02	30.48	1.16	30.52	0.936	0.0166942	0.0158038	0.0133714	0.0152898	0.00171999			1.35997	0.18464		0.896392	0.357847		0.0125423	0.0440804
hsa-miR-628-3p	33.92	0.103	33.55	0.146	33.12	0.187	0.000695946	0.000797814	0.00123841	0.000910724	0.00028832		34.85	0.0628	33.37	0.0628	33.8	0.12	0.0012147	0.00119014	0.00111111	0.00117198	5.41288e-05		32.78	0.242	33.36	0.158	33.07	0.16	0.002	0.00215259	0.00228571	0.0021461	0.000142968			1.28687	0.0989036		1.83117	0.000191574		0.000910724	0.00132837
hsa-miR-195	35.51	0.0341	35.02	0.0528	35.63	0.0328	0.000230405	0.000288525	0.000217219	0.000245383	3.79392e-05		36.51	0.0199	38.15	0.0199	34.52	0.0731	0.000384913	4.33803e-05	0.000676852	0.000368382	0.000317059		34.81	0.0592	36.61	0.0166	35.68	0.0261	0.000489256	0.000226158	0.000372857	0.000362757	0.00013184			1.50125	0.270591		0.984732	0.489363		0.000245383	0.106252
hsa-miR-183	40	0.00152					1.02703e-05	0	0	3.42342e-06	5.92954e-06		40	0.00177	40	0.00177	40	0.00164	3.4236e-05	1.19718e-05	1.51852e-05	2.04643e-05	1.20343e-05		40	0.00162	38.2	0.00553	40	0.00131	1.33884e-05	7.53406e-05	1.87143e-05	3.58144e-05	3.43341e-05			5.97774	0.0463229		1.75009	0.252709		3.42342e-06	0.0913217
hsa-miR-135a	40	0.00152	40	0.00167			1.02703e-05	9.12568e-06	0	6.46532e-06	5.6283e-06		40	0.00177	39.24	0.00177	35.76	0.031	3.4236e-05	2.02817e-05	0.000287037	0.000113852	0.000150145		35.87	0.0283	37.75	0.00754	38.14	0.00476	0.000233884	0.000102725	6.8e-05	0.00013487	8.74893e-05			17.6096	0.14172		1.18461	0.422151		6.46532e-06	0.0320989
hsa-miR-30b*	32.97	0.199	33.08	0.202	35.34	0.0402	0.00134459	0.00110383	0.000266225	0.000904882	0.000566042		34.92	0.0597	33.6	0.0597	33.53	0.145	0.00115474	0.00101408	0.00134259	0.00117047	0.000164818		33.79	0.12	34.6	0.0668	40	0.00131	0.000991736	0.000910082	1.87143e-05	0.000640177	0.000539749			1.29351	0.239409		0.546939	0.0894777		0.000904882	0.294614
hsa-miR-146b-5p	31.64	0.501	32.18	0.379	32.12	0.373	0.00338514	0.00207104	0.0024702	0.00264212	0.000673707		31.15	0.815	30.21	0.815	29.33	2.66	0.015764	0.0106338	0.0246296	0.0170092	0.00708051		28.79	3.83	31.12	0.745	30.75	0.797	0.0316529	0.0101499	0.0113857	0.0177295	0.0120738			6.43768	0.0124628		1.04235	0.466628		0.00264212	0.0483906
hsa-miR-301a	30.35	1.22	29.29	2.81	30.12	1.49	0.00824324	0.0153552	0.00986755	0.0111553	0.00372676		33.72	0.137	33.65	0.137	31.97	0.427	0.0026499	0.000978873	0.0039537	0.00252749	0.00149119		32.66	0.262	34.83	0.0571	32.92	0.178	0.00216529	0.000777929	0.00254286	0.00182869	0.000929363			0.226573	0.0102113		0.72352	0.264397		0.0111553	0.00681578
hsa-miR-1	37.39	0.00931	37.1	0.0125			6.29054e-05	6.8306e-05	0	4.37371e-05	3.79736e-05		35.47	0.0409	36.7	0.0409	35.78	0.0306	0.000791103	0.000117606	0.000283333	0.000397347	0.000350926		33.2	0.18	30.13	1.48	32.16	0.3	0.0014876	0.0201635	0.00428571	0.0086456	0.0100724			9.08489	0.078863		21.7583	0.114652		4.37371e-05	0.106593
hsa-miR-299-3p	40	0.00152	40	0.00167			1.02703e-05	9.12568e-06	0	6.46532e-06	5.6283e-06				40		40	0.00164	0	1.19718e-05	1.51852e-05	9.05234e-06	8.0025e-06		40	0.00162	40	0.00159			1.33884e-05	2.16621e-05	0	1.16835e-05	1.09312e-05			1.40014	0.335365		1.29066	0.376739		6.46532e-06	0.251524
hsa-miR-142-3p	21.18	706	21.77	514	21.19	729	4.77027	2.80874	4.82781	4.13561	1.14946		23.63	149	24	149	21.45	627	2.88201	0.788732	5.80556	3.15877	2.51984		22.89	229	24.56	70.4	25.86	23.7	1.89256	0.959128	0.338571	1.06342	0.782227			0.763797	0.28714		0.336657	0.120487		4.13561	0.00933168
hsa-miR-338-3p	27.27	10.3	27.55	9.38	28.19	5.69	0.0695946	0.0512568	0.0376821	0.0528445	0.0160154		27.79	8.37	27.44	8.37	27.23	11.4	0.161896	0.0725352	0.105556	0.113329	0.0451845		29.47	2.4	28.51	4.57	29.44	1.98	0.0198347	0.0622616	0.0282857	0.036794	0.0224567			2.14457	0.0470912		0.324666	0.0291781		0.0528445	0.185262
hsa-miR-584	37.16	0.0109	35.17	0.0474	38.44	0.00467	7.36486e-05	0.000259016	3.09272e-05	0.000121197	0.000121251		35.92	0.03	34.56	0.03	34.61	0.0688	0.000580271	0.000522535	0.000637037	0.000579948	5.72516e-05		34.69	0.0642	40	0.00159	40	0.00131	0.000530579	2.16621e-05	1.87143e-05	0.000190318	0.000294678			4.78515	0.00203176		0.328165	0.043914		0.000121197	0.363102
hsa-miR-377	40	0.00152	36.71	0.0163	40	0.00159	1.02703e-05	8.9071e-05	1.05298e-05	3.66237e-05	4.54209e-05		37.61	0.00926	38.21	0.00926	35.17	0.0467	0.00017911	4.16197e-05	0.000432407	0.000217712	0.000198233		40	0.00162					1.33884e-05	0	0	4.46281e-06	7.72981e-06			5.94458	0.0989338		0.0204986	0.0680549		3.66237e-05	0.146615
hsa-miR-216a	40	0.00152	40	0.00167	40	0.00159	1.02703e-05	9.12568e-06	1.05298e-05	9.97525e-06	7.47104e-07		40	0.00177	40	0.00177	40	0.00164	3.4236e-05	1.19718e-05	1.51852e-05	2.04643e-05	1.20343e-05		40	0.00162	40	0.00159	40	0.00131	1.33884e-05	2.16621e-05	1.87143e-05	1.79216e-05	4.19342e-06			2.05151	0.103174		0.875749	0.373533		9.97525e-06	0.0159683
hsa-miR-206							0	0	0	0	0								0	0	0	0	0								0	0	0	0	0			Null	Null		Null	Null		0	Null
hsa-miR-921					40	0.00159	0	0	1.05298e-05	3.50993e-06	6.07938e-06		40	0.00177	40	0.00177			3.4236e-05	1.19718e-05	0	1.54026e-05	1.73739e-05								0	0	0	0	0			4.38829	0.162884		0	0.0997266		3.50993e-06	0.18695
hsa-miR-513a-5p	40	0.00152	40	0.00167			1.02703e-05	9.12568e-06	0	6.46532e-06	5.6283e-06		40	0.00177	40	0.00177	40	0.00164	3.4236e-05	1.19718e-05	1.51852e-05	2.04643e-05	1.20343e-05		40	0.00162	40	0.00159			1.33884e-05	2.16621e-05	0	1.16835e-05	1.09312e-05			3.16525	0.0710182		0.570921	0.201252		6.46532e-06	0.251524
hsa-miR-140-3p	27.17	11.1	27.07	13	27.23	11.1	0.075	0.0710383	0.0735099	0.0731827	0.00200104		28.99	3.64	28.17	3.64	27.53	9.28	0.0704062	0.0437324	0.0859259	0.0666882	0.0213411		27.83	7.46	28.28	5.33	28.58	3.59	0.0616529	0.0726158	0.0512857	0.0618515	0.0106664			0.911256	0.313732		0.927473	0.371601		0.0731827	0.0724033
hsa-miR-181a	25.65	31.8	25.3	44.5	25.16	46.5	0.214865	0.243169	0.307947	0.255327	0.0477172		27.53	10	25.05	10	25.56	36.4	0.193424	0.380986	0.337037	0.303816	0.0980951		26.04	25.8	26.43	19.2	26.26	17.9	0.213223	0.26158	0.255714	0.243506	0.0263892			1.18991	0.242154		0.801493	0.180958		0.255327	0.363179
hsa-miR-122			40	0.00167			0	9.12568e-06	0	3.04189e-06	5.26872e-06				40		40	0.00164	0	1.19718e-05	1.51852e-05	9.05234e-06	8.0025e-06								0	0	0	0	0			2.97589	0.169167		0	0.0608278		3.04189e-06	0.18695
hsa-miR-106a	25.15	45	25	54.7	24.94	54.1	0.304054	0.298907	0.358278	0.320413	0.0328929		26.86	16	25.26	16	25.28	44	0.309478	0.328873	0.407407	0.348586	0.0518556		28.24	5.61	28.63	4.2	28.45	3.92	0.0463636	0.0572207	0.056	0.0531948	0.00594735			1.08793	0.235654		0.152602	0.00030358		0.320413	7.8852e-05
hsa-miR-182	40	0.00152	37.1	0.0125			1.02703e-05	6.8306e-05	0	2.61921e-05	3.68315e-05		36.88	0.0154	35.76	0.0154	36.94	0.0136	0.000297872	0.000226761	0.000125926	0.000216853	8.64003e-05		37.47	0.00934	33.68	0.127	35.92	0.0221	7.71901e-05	0.00173025	0.000315714	0.000707717	0.000893531			8.27933	0.0122692		3.26358	0.198611		2.61921e-05	0.128658
hsa-miR-370	40	0.00152	40	0.00167			1.02703e-05	9.12568e-06	0	6.46532e-06	5.6283e-06		35.68	0.0353	34.34	0.0353	34.67	0.066	0.000682785	0.000604225	0.000611111	0.000632707	4.35053e-05		36.53	0.0179					0.000147934	0	0	4.93113e-05	8.54097e-05			97.8617	7.93917e-06		0.077937	0.000228986		6.46532e-06	0.217426
hsa-let-7d*	27.5	8.79	27.21	11.8	28.23	5.53	0.0593919	0.0644809	0.0366225	0.0534984	0.0148348		28.71	4.45	28.12	4.45	28.13	6.12	0.0860735	0.0450704	0.0566667	0.0626035	0.0211364		27.33	10.6	27.65	8.26	28.47	3.87	0.0876033	0.112534	0.0552857	0.085141	0.0287035			1.17019	0.287192		1.36	0.167493		0.0534984	0.0825392
hsa-miR-425*	29.66	1.97	29.55	2.33	29.48	2.34	0.0133108	0.0127322	0.0154967	0.0138466	0.00145802		32.12	0.418	30.78	0.418	31.15	0.753	0.00808511	0.00711268	0.00697222	0.00739	0.000606061		29.23	2.82	29.98	1.65	29.88	1.46	0.0233058	0.0224796	0.0208571	0.0222142	0.00124571			0.533706	0.00104892		3.00598	2.49351e-05		0.0138466	0.000821386
hsa-miR-450a	32.64	0.249	32.78	0.25	33.19	0.178	0.00168243	0.00136612	0.00117881	0.00140912	0.000254551		35.63	0.0366	34.02	0.0366	34.71	0.0641	0.00070793	0.000753521	0.000593519	0.00068499	8.24312e-05		35.04	0.0505	35.58	0.034	36.26	0.0174	0.000417355	0.000463215	0.000248571	0.000376381	0.000113036			0.486112	0.00469734		0.549469	0.00938294		0.00140912	0.00151083
hsa-miR-411	37.24	0.0103	36.03	0.0262			6.95946e-05	0.000143169	0	7.09213e-05	7.15939e-05		36.08	0.0268	36.05	0.0268	35.1	0.0487	0.000518375	0.000185915	0.000450926	0.000385072	0.000175741								0	0	0	0	0			5.42957	0.0227946		0	0.00959174		7.09213e-05	0.0806726
hsa-miR-216b	39.55	0.00208	40	0.00167	40	0.00159	1.40541e-05	9.12568e-06	1.05298e-05	1.12365e-05	2.53905e-06		40	0.00177	40	0.00177	40	0.00164	3.4236e-05	1.19718e-05	1.51852e-05	2.04643e-05	1.20343e-05		39.1	0.00301	37.62	0.00824	40	0.00131	2.4876e-05	0.000112262	1.87143e-05	5.19506e-05	5.23216e-05			1.82124	0.131802		2.53859	0.183586		1.12365e-05	0.124732
hsa-miR-106b	29.52	2.17	29.96	1.75	29.72	1.98	0.0146622	0.00956284	0.0131126	0.0124459	0.00261422		33.43	0.168	33.7	0.168	32.03	0.411	0.00324952	0.000943662	0.00380556	0.00266624	0.00151749		33.28	0.171	33.83	0.115	34.03	0.082	0.00141322	0.00156676	0.00117143	0.0013838	0.0001993			0.214227	0.00248995		0.519008	0.110161		0.0124459	0.000932354
hsa-miR-886-3p	35.01	0.0482	35.27	0.0442			0.000325676	0.00024153	0	0.000189069	0.000169057		32.36	0.354	40	0.354	32.6	0.276	0.0068472	1.19718e-05	0.00255556	0.00313824	0.00345467		32.08	0.393	31.19	0.711	33.93	0.0881	0.00324793	0.00968665	0.00125857	0.00473105	0.00440543			16.5984	0.106885		1.50755	0.323995		0.000189069	0.0744574
hsa-miR-510	40	0.00152	40	0.00167	40	0.00159	1.02703e-05	9.12568e-06	1.05298e-05	9.97525e-06	7.47104e-07		40	0.00177	37.19	0.00177	36.45	0.0192	3.4236e-05	8.4507e-05	0.000177778	9.88403e-05	7.28364e-05		40	0.00162			40	0.00131	1.33884e-05	0	1.87143e-05	1.07009e-05	9.64226e-06			9.90855	0.0510665		0.108265	0.053142		9.97525e-06	0.451436
hsa-miR-212	36.78	0.0142	34.77	0.0626	36.76	0.015	9.59459e-05	0.000342077	9.93377e-05	0.00017912	0.000141135		31.49	0.647	30.66	0.647	30.53	1.16	0.0125145	0.0078169	0.0107407	0.0103574	0.00237215		32.18	0.365	32.83	0.229	32.72	0.204	0.00301653	0.00311989	0.00291429	0.0030169	0.000102803			57.8237	0.000880977		0.29128	0.00293355		0.00017912	4.73762e-06
hsa-miR-525-5p	40	0.00152	37.71	0.00817	36.69	0.0158	1.02703e-05	4.46448e-05	0.000104636	5.31836e-05	4.77587e-05		36.85	0.0158	37.35	0.0158	40	0.00164	0.000305609	7.53521e-05	1.51852e-05	0.000132049	0.000153289		40	0.00162	40	0.00159	40	0.00131	1.33884e-05	2.16621e-05	1.87143e-05	1.79216e-05	4.19342e-06			2.48289	0.221411		0.13572	0.133434		5.31836e-05	0.135837
hsa-miR-589	33.7	0.12	33.88	0.116	34.27	0.0842	0.000810811	0.00063388	0.000557616	0.000667435	0.00012989		40	0.00177	35.05	0.00177	34.57	0.0707	3.4236e-05	0.000371127	0.00065463	0.000353331	0.000310579		34.6	0.0683	34.82	0.0576	35.7	0.0257	0.000564463	0.000784741	0.000367143	0.000572116	0.000208904			0.529386	0.0906918		1.61921	0.184302		0.000667435	0.269444
hsa-miR-576-3p	35.6	0.0321	36.94	0.014	34.64	0.0653	0.000216892	7.65027e-05	0.00043245	0.000241948	0.000179292		40	0.00177	37.03	0.00177	36.84	0.0146	3.4236e-05	9.43662e-05	0.000135185	8.79291e-05	5.07815e-05		38.08	0.00614	38.24	0.00536			5.07438e-05	7.30245e-05	0	4.12561e-05	3.74254e-05			0.363421	0.112759		0.469197	0.134632		0.000241948	0.0652786
hsa-miR-583			40	0.00167	40	0.00159	0	9.12568e-06	1.05298e-05	6.55183e-06	5.71732e-06		40	0.00177	40	0.00177	39.42	0.00244	3.4236e-05	1.19718e-05	2.25926e-05	2.29335e-05	1.1136e-05		40	0.00162					1.33884e-05	0	0	4.46281e-06	7.72981e-06			3.50032	0.0430223		0.194598	0.0388303		6.55183e-06	0.362888
hsa-miR-483-3p	38.64	0.00391	39.27	0.00277	40	0.00159	2.64189e-05	1.51366e-05	1.05298e-05	1.73618e-05	8.17493e-06		38.2	0.00617	37.48	0.00617	36.94	0.0136	0.000119342	6.90141e-05	0.000125926	0.000104761	3.11321e-05		37.16	0.0116	36.97	0.013	40	0.00131	9.58678e-05	0.000177112	1.87143e-05	9.72313e-05	7.92075e-05			6.03399	0.00464368		0.928126	0.442815		1.73618e-05	0.0786671
hsa-miR-582-5p	29.91	1.66	29.62	2.22	28.44	4.77	0.0112162	0.0121311	0.0315894	0.0183123	0.0115074		33.11	0.209	31.68	0.209	30.2	1.45	0.00404255	0.00382394	0.0134259	0.00709747	0.00548169		34.5	0.0732	33.77	0.119	33.99	0.0841	0.000604959	0.00162125	0.00120143	0.00114255	0.0005107			0.387581	0.101102		0.160979	0.0671458		0.0183123	0.0306065
hsa-miR-886-5p	35.42	0.0363	37.22	0.0115	36.6	0.0168	0.00024527	6.28415e-05	0.000111258	0.00013979	9.45019e-05		37	0.0141	34.64	0.0141	37.3	0.0106	0.000272727	0.000492254	9.81481e-05	0.00028771	0.000197479		32.59	0.275	33.27	0.168	33.1	0.157	0.00227273	0.00228883	0.00224286	0.00226814	2.33267e-05			2.05816	0.153429		7.88343	3.31358e-05		0.00013979	1.45154e-06
hsa-miR-33b	35.69	0.0302	36.63	0.0173	36.58	0.0169	0.000204054	9.45355e-05	0.000111921	0.000136837	5.88574e-05		36.22	0.0244	38.13	0.0244	34.54	0.0719	0.000471954	4.39437e-05	0.000665741	0.000393879	0.000318166		35.67	0.0327	37.72	0.00769	40	0.00131	0.000270248	0.000104768	1.87143e-05	0.000131244	0.00012784			2.87846	0.120424		0.333207	0.127645		0.000136837	0.474212
hsa-miR-193a-3p	33.67	0.123	34.7	0.0657	34.51	0.0712	0.000831081	0.000359016	0.000471523	0.000553874	0.000246571		34.91	0.0605	33.9	0.0605	32.23	0.356	0.00117021	0.000823944	0.0032963	0.00176348	0.0013387		31.64	0.532	32.15	0.366	32.78	0.195	0.00439669	0.00498638	0.00278571	0.00405626	0.00113914			3.18391	0.0993014		2.30014	0.0433772		0.000553874	0.00324737
hsa-miR-153	36.55	0.0167	38.65	0.00426	37.47	0.00916	0.000112838	2.32787e-05	6.06623e-05	6.55929e-05	4.49827e-05		37.46	0.0103		0.0103	35.69	0.0325	0.000199226	0	0.000300926	0.000166717	0.000153074				36.99	0.0128			0	0.000174387	0	5.8129e-05	0.000100682			2.5417	0.166966		0.348668	0.181328		6.55929e-05	0.456162
Blank (H20)							0	0	0	0	0								0	0	0	0	0								0	0	0	0	0			Null	Null		Null	Null		0	Null
hsa-miR-409-3p	36.66	0.0154	37	0.0134	34.18	0.0893	0.000104054	7.3224e-05	0.000591391	0.000256223	0.000290673		35.01	0.0563	34.02	0.0563	33.77	0.122	0.00108897	0.000753521	0.00112963	0.000990709	0.000206414		40	0.00162	40	0.00159	38.95	0.00272	1.33884e-05	2.16621e-05	3.88571e-05	2.46359e-05	1.29922e-05			3.86659	0.0117044		0.0248669	0.000634221		0.000256223	0.12005
hsa-miR-22	29.84	1.74	29.76	2.02	30.77	0.951	0.0117568	0.0110383	0.00629801	0.00969767	0.00296603		29.69	2.24	28.26	2.24	28.37	5.18	0.0433269	0.0410563	0.047963	0.0441154	0.00352018		26.95	13.7	26.52	18.2	28.66	3.38	0.113223	0.247956	0.0482857	0.136488	0.101848			4.54907	0.000102542		3.0939	0.0957538		0.00969767	0.0486996
hsa-miR-629	32.27	0.322	32.6	0.282	32.71	0.248	0.00217568	0.00154098	0.00164238	0.00178635	0.000340958		33.35	0.178	31.67	0.178	32.74	0.25	0.00344294	0.00385211	0.00231481	0.00320329	0.000796176		32.13	0.379	32.33	0.324	33.55	0.114	0.00313223	0.00441417	0.00162857	0.00305832	0.00139427			1.79321	0.0235862		0.954745	0.441653		0.00178635	0.0997999
hsa-miR-365	28.68	3.88	28.32	5.48	29.03	3.17	0.0262162	0.0299454	0.0209934	0.0257183	0.00449671		29.69	2.25	27.08	2.25	28.05	6.49	0.0435203	0.0929577	0.0600926	0.0655235	0.0251622		26.23	22.7	25.86	28.7	26.36	16.7	0.187603	0.391008	0.238571	0.272394	0.105837			2.54774	0.0271236		4.1572	0.0150553		0.0257183	0.00784535
hsa-miR-429	36.28	0.0201	40	0.00167	39.35	0.00248	0.000135811	9.12568e-06	1.64238e-05	5.37868e-05	7.11286e-05		40	0.00177	40	0.00177	38.64	0.00421	3.4236e-05	1.19718e-05	3.89815e-05	2.83964e-05	1.44207e-05		40	0.00162	40	0.00159	37.79	0.00605	1.33884e-05	2.16621e-05	8.64286e-05	4.0493e-05	3.99959e-05			0.527944	0.288625		1.42599	0.32399		5.37868e-05	0.395907
hsa-miR-98	32.91	0.208	33.16	0.191	32.51	0.286	0.00140541	0.00104372	0.00189404	0.00144772	0.000426738		35.2	0.0491	33.81	0.0491	33.69	0.13	0.00094971	0.000873239	0.0012037	0.00100888	0.000172997		31.8	0.475	32.55	0.278	33.16	0.15	0.00392562	0.00378747	0.00214286	0.00328531	0.000991805			0.696878	0.0870751		3.25638	0.0086505		0.00144772	0.0210302
hsa-miR-518a-3p							0	0	0	0	0		40	0.00177	40	0.00177	40	0.00164	3.4236e-05	1.19718e-05	1.51852e-05	2.04643e-05	1.20343e-05		40	0.00162	40	0.00159			1.33884e-05	2.16621e-05	0	1.16835e-05	1.09312e-05			Null	0.0210821		0.570921	0.201252		0	0.0688949
hsa-miR-137	37.36	0.00949	38.65	0.00425	40	0.00159	6.41216e-05	2.3224e-05	1.05298e-05	3.26252e-05	2.80055e-05		37.83	0.00796	39.4	0.00796	36.76	0.0155	0.000153965	1.8169e-05	0.000143519	0.000105218	7.5567e-05		32.07	0.396	33.43	0.15	34.19	0.0734	0.00327273	0.0020436	0.00104857	0.00212163	0.00111413			3.22504	0.0968674		20.1642	0.0176338		3.26252e-05	0.0157385
hsa-miR-508-3p							0	0	0	0	0		40	0.00177	40	0.00177			3.4236e-05	1.19718e-05	0	1.54026e-05	1.73739e-05		40	0.00162	40	0.00159			1.33884e-05	2.16621e-05	0	1.16835e-05	1.09312e-05			Null	0.0997266		0.758542	0.384672		0	0.0688949
hsa-miR-539							0	0	0	0	0		40	0.00177	40	0.00177	40	0.00164	3.4236e-05	1.19718e-05	1.51852e-05	2.04643e-05	1.20343e-05								0	0	0	0	0			Null	0.0210821		0	0.0210821		0	Null
hsa-miR-148a	29.7	1.92	30.16	1.53	30	1.62	0.012973	0.00836066	0.0107285	0.0106874	0.00230643		33.11	0.21	31.62	0.21	30.29	1.37	0.0040619	0.00399296	0.0126852	0.00691335	0.00499868		32.6	0.273	32.07	0.387	32.98	0.17	0.0022562	0.00527248	0.00242857	0.00331908	0.00169388			0.646871	0.150381		0.480098	0.151774		0.0106874	0.00558104
hsa-miR-146a	30.75	0.927	30.48	1.23	30.92	0.856	0.00626351	0.00672131	0.00566887	0.0062179	0.000527699		31.04	0.879	27.24	0.879	28.94	3.48	0.0170019	0.0830986	0.0322222	0.0441076	0.0346141		24.27	88.2	24.83	58.6	25.97	22	0.728926	0.798365	0.314286	0.613859	0.261751			7.09365	0.0654406		13.9173	0.0100815		0.0062179	0.00792658
hsa-miR-139-5p	34.83	0.0549	34.18	0.0943	37.35	0.00997	0.000370946	0.000515301	6.60265e-05	0.000317424	0.000229369		32.97	0.231	33.37	0.231	33.74	0.125	0.00446809	0.0011831	0.00115741	0.00226953	0.00190405		30.7	1.02	29.16	2.91	30.13	1.23	0.00842975	0.0396458	0.0175714	0.0218823	0.0160483			7.14983	0.0763387		9.64178	0.051709		0.000317424	0.0402491
hsa-miR-373*	37.62	0.00792	36.17	0.0237	40	0.00159	5.35135e-05	0.000129508	1.05298e-05	6.45172e-05	6.02476e-05		40	0.00177	37.19	0.00177	37.16	0.0117	3.4236e-05	8.4507e-05	0.000108333	7.56921e-05	3.7827e-05		36.98	0.0132	40	0.00159	38.5	0.0037	0.000109091	2.16621e-05	5.28571e-05	6.12034e-05	4.43079e-05			1.17321	0.399512		0.808583	0.344421		6.45172e-05	0.471255
hsa-miR-149	40	0.00152			36.8	0.0146	1.02703e-05	0	9.66887e-05	3.5653e-05	5.31073e-05		40	0.00177	34.88	0.00177			3.4236e-05	0.000415493	0	0.00014991	0.000230638		34.89	0.0559	33.57	0.136	33.63	0.108	0.000461983	0.00185286	0.00154286	0.0012859	0.000730175			4.20468	0.225051		8.57784	0.0310041		3.5653e-05	0.0208205
hsa-miR-642a	37.7	0.00749	38.54	0.0046	40	0.00159	5.06081e-05	2.51366e-05	1.05298e-05	2.87582e-05	2.02831e-05		40	0.00177	40	0.00177	36.15	0.0237	3.4236e-05	1.19718e-05	0.000219444	8.85508e-05	0.000113903		36.47	0.0188	31.3	0.658	32.59	0.223	0.000155372	0.00896458	0.00318571	0.00410189	0.0044755			3.07915	0.210653		46.3225	0.0977266		2.87582e-05	0.0950407
hsa-miR-31	32.64	0.25	34.32	0.0856	34.01	0.101	0.00168919	0.00046776	0.000668874	0.000941941	0.000654902		33.93	0.119	35.19	0.119			0.00230174	0.000335915	0	0.000879219	0.00124334		33.1	0.194	33.72	0.123	34.65	0.0535	0.00160331	0.00167575	0.000764286	0.00134778	0.000506618			0.933412	0.471046		1.53293	0.289067		0.000941941	0.22186
hsa-miR-451	31.09	0.73	32.28	0.354	32.03	0.398	0.00493243	0.00193443	0.00263576	0.00316754	0.00156815		32.98	0.23	35.04	0.23			0.00444874	0.000373944	0	0.00160756	0.00246763		35.56	0.0352	36.77	0.0149	40	0.00131	0.000290909	0.000202997	1.87143e-05	0.000170874	0.000138912			0.507511	0.203857		0.106294	0.185489		0.00316754	0.0150094
hsa-miR-100	36.99	0.0123	36.74	0.016	40	0.00159	8.31081e-05	8.74317e-05	1.05298e-05	6.03565e-05	4.32053e-05				40				0	1.19718e-05	0	3.99061e-06	6.91194e-06		40	0.00162	40	0.00159	40	0.00131	1.33884e-05	2.16621e-05	1.87143e-05	1.79216e-05	4.19342e-06			0.0661173	0.0447423		4.49095	0.0202767		6.03565e-05	0.0828342
hsa-miR-27b	26.05	24	26.12	25.3	27.05	12.6	0.162162	0.138251	0.0834437	0.127952	0.0403572		28.34	5.74	28.04	5.74			0.111025	0.0476761	0	0.0529004	0.0556966		26.97	13.5	26.94	13.6	28.03	5.26	0.11157	0.185286	0.0751429	0.124	0.0561137			0.413438	0.0658775		2.34402	0.097162		0.127952	0.462932
hsa-miR-523	38.83	0.00342			38.14	0.00575	2.31081e-05	0	3.80795e-05	2.03959e-05	1.91841e-05		40	0.00177	35.22	0.00177			3.4236e-05	0.000330282	0	0.000121506	0.000181614						40	0.00131	0	0	1.87143e-05	6.2381e-06	1.08047e-05			5.95738	0.195944		0.0513399	0.167052		2.03959e-05	0.163898
Blank (H20)							0	0	0	0	0								0	0	0	0	0								0	0	0	0	0			Null	Null		Null	Null		0	Null
