# Supplementary material for: NF-κB-direct activation of microRNAs with repressive effects on monocyte-specific genes is critical for osteoclast differentiation
Source: Genome Biol. 2015 Jan 5;16(1):2. doi: 10.1186/s13059-014-0561-5 (PMC4290566; doi:10.1186/s13059-014-0561-5)
Supplement: Additional file 3: — Primer sequences. [file 13059_2014_561_MOESM3_ESM.xlsx]

## Sheet: Hoja1
Additional file 3. Primer Sequences
Name	Sequence	Application
RT_IL15_F	GAAGCCAACTGGGTGAATGT	RT-PCR
RT_IL15_R	TCACTTTCCGTATATAAAGTAGCATCA	RT-PCR
RT_ITGA4_F	ACAGATGCAGGATCGGAAAG	RT-PCR
RT_ITGA4_R	CCCCAACCACTGATTGTCTC	RT-PCR
RT_PTGS2_F	TCAGACAGCAAAGCCTACCC	RT-PCR
RT_PTGS2_R	GGTGGGAACAGCAAGGATT	RT-PCR
RT_THBS1_F	AAGCGTCTTCACCAGAGACC	RT-PCR
RT_THBS1_R	TGGTGTGGTTCCAAAGACAA	RT-PCR
RT_IGF1R_F	GTGGGGGCTCCTGTTTCT	RT-PCR
RT_IGF1R_R	CAGCTGCTGATAGTCGTTGC	RT-PCR
RT_TNFAIP3_F	TCAACTGGTGTCGAGAAGTCC	RT-PCR
RT_TNFAIP3_R	CCAAGTCTGTGTCCTGAACG	RT-PCR
Hs_CTSK_RT_F	ACAACAAGGTGGATGAAATCTC	RT-PCR
Hs_CTSK_RT_R	GCCAGTTCATATGTATGGACAC	RT-PCR
Hs_MMP9_RT_F	TCACTTTCCTGGGTAAGGAG	RT-PCR
Hs_MMP9_RT_R	GAACAAACTGTATCCTTGGTC	RT-PCR
Hs_CA2_RT_F	CTTGGATTACTGGACCTACCC	RT-PCR
Hs_CA2_RT_R	GGAATTTCAACACCTGCTCG	RT-PCR
Hs_TRAcP_RT_F	GATCACAATCTGCAGTACCTG	RT-PCR
Hs_TRAcP_RT_R	TTCAGTCCCATAGTGGAAGC	RT-PCR
Hs_CX3CR1_RT2_F	CACAAAGGAGCAGGCATGGAAG	RT-PCR
Hs_CX3CR1_RT2_R	CAGGTTCTCTGTAGACACAAGGC	RT-PCR
Hs_RT_HPRT1_F	TGACACTGGCAAAACAATGCA	RT-PCR
Hs_RT_HPRT1_R	GGTCCTTTTCACCAGCAAGCT	RT-PCR
Hs_RT_RPL38_F	TGGGTGAGAAAGGTCCTGGTC	RT-PCR
Hs_RT_RPL38_R	CGTCGGGCTGTGAGCAGGAA	RT-PCR
ChIP_p65_Clstr_99b125a_F	GGGGAGAGGATGGAGAGCG	ChIP
ChIP_p65_Clstr_99b125a_R	AGGGAAGGGGTCTTCTCCG	ChIP
ChIP_p65_Clstr_132_F	GCTGCGAAGAGCGTGGTG	ChIP
ChIP_p65_Clstr_132_R	GTCCAGGCTGCCAGGGTA	ChIP
ChIP_p65_34a1_F	TCAAAAATGTGGTTCCAGAGG	ChIP
ChIP_p65_34a1_R	CTGAACCACGGACTCCAGTT	ChIP
Hs_ChIP_CCl5_NFkB_F	gccaatgcttggttgctatt	ChIP
Hs_ChIP_CCl5_NFkB_R	CGTGCTGTCTTGATCCTCTG	ChIP
ETV6_MUT_125a_F	TCGAGcagTTTCATGCaGC	Luciferase Cloning
ETV6_MUT_125a_R	GGCCGCtGCATGAAActgC	Luciferase Cloning
IGF1R_3UTR_125a_F	TCGAGagggCACCAGAGCACACCTGgGC	Luciferase Cloning
IGF1R_3UTR_125a_R	GGCCGCcCAGGTGTGCTCTGGTGccctC	Luciferase Cloning
IGF1R_MUT_125a_F	TCGAGagggCACCGCAgGC	Luciferase Cloning
IGF1R_MUT_125a_R	GGCCGCcTGCGGTGccctC	Luciferase Cloning
IGF1R_3UTR_99b_F	TCGAGcTTAAGTCCAGTAGATTACGGGTaGC	Luciferase Cloning
IGF1R_3UTR_99b_R	GGCCGCtACCCGTAATCTACTGGACTTAAgC	Luciferase Cloning
IGF1R_MUT_99b_F	TCGAGcTTTCCAGTAGATaGC	Luciferase Cloning
IGF1R_MUT_99b_R	GGCCGCtATCTACTGGAAAgC	Luciferase Cloning
TNFAIP3_3UTR_125a_F	TCGAGaagaAGCTCAAGGAAGCTCAGGGaGC	Luciferase Cloning
TNFAIP3_3UTR_125a_R	GGCCGCtCCCTGAGCTTCCTTGAGCTtcttC	Luciferase Cloning
TNFAIP3_MUT_125a_F	TCGAGaagaAGCTCGGAAGaGC	Luciferase Cloning
TNFAIP3_MUT_125a_R	GGCCGCtCTTCCGAGCTtcttC	Luciferase Cloning
TNFAIP3_3UTR_let7e_F	TCGAGgcCTCTGAGTGTCCTACCTCcGC	Luciferase Cloning
TNFAIP3_3UTR_ let7e_R	GGCCGCgGAGGTAGGACACTCAGAGgcC	Luciferase Cloning
TNFAIP3_MUT_let7e_F	TCGAGgcCTCTGAGTGcGC	Luciferase Cloning
TNFAIP3_MUT_ let7e_R	GGCCGCgCACTCAGAGgcC	Luciferase Cloning
MMP11_3UTR_125a_F	TCGAGCCATGGCTTGGATGCCCTCAGGGGGC	Luciferase Cloning
MMP11_3UTR_125a_R	GGCCGCCCCCTGAGGGCATCCAAGCCATGGC	Luciferase Cloning
MMP11_MUT_125a_F	TCGAGCCATGGCTTGGATGCCGGC	Luciferase Cloning
MMP11_MUT_125a_R	GGCCGCCGGCATCCAAGCCATGGC	Luciferase Cloning
NR4A2_3UTR_34a_F	TCGAGCACATGATATGAGTCACTGCCTGC	Luciferase Cloning
NR4A2_3UTR_34a_R	GGCCGCAGGCAGTGACTCATATCATGTGC	Luciferase Cloning
NR4A2_MUT_34a_F	TCGAGCACATGATATGAGTTGC	Luciferase Cloning
NR4A2_MUT_34a_R	GGCCGCAACTCATATCATGTGC	Luciferase Cloning
NR4A2_3UTR_132_F	TCGAGaTgcagcaGCTTTTGACTGTTTGC	Luciferase Cloning
NR4A2_3UTR_132_R	GGCCGCAAACAGTCAAAAGCtgctgcAtC	Luciferase Cloning
NR4A2_MUT_132_F	TCGAGaTgcagcaGCTTTTTGC	Luciferase Cloning
NR4A2_MUT_132_R	GGCCGCAAAAAGCtgctgcAtC	Luciferase Cloning
CX3CR1_3UTR_125a_F	TCGAGTgacCTCATGCATCTCCACCTGcGC	Luciferase Cloning
CX3CR1_3UTR_125a_R	GGCCGCgCAGGTGGAGATGCATGAGgtcAC	Luciferase Cloning
CX3CR1_MUT_125a_F	TCGAGTgacCTTGCATCTCcGC	Luciferase Cloning
CX3CR1_MUT_125a_R	GGCCGCgGAGATGCAAGgtcAC	Luciferase Cloning
CD1D_3UTR_125a_F	TCGAGggTTCCTAAGACTTCAGTCCTGgGC	Luciferase Cloning
CD1D_3UTR_125a_R	GGCCGCcCAGGACTGAAGTCTTAGGAAccC	Luciferase Cloning
CD1D_MUT_125a_F	TCGAGggTTCCTAAGAGTgGC	Luciferase Cloning
CD1D_MUT_125a_R	GGCCGCcACTCTTAGGAAccC	Luciferase Cloning
CD74_3UTR_let7e_F	TCGAGccaTCTCCCACCCTGTACCTCaGC	Luciferase Cloning
CD74_3UTR_let7e_R	GGCCGCtGAGGTACAGGGTGGGAGAtggC	Luciferase Cloning
CD74_MUT_let7e_F	TCGAGccaTCTCCCCTGaGC	Luciferase Cloning
CD74_MUT_let7e_R	GGCCGCtCAGGGGAGAtggC	Luciferase Cloning
CEBPD_3UTR_let7e_F	TCGAGTcagcaACGACCCATACCTCaGC	Luciferase Cloning
CEBPD_3UTR_let7e_R	GGCCGCtGAGGTATGGGTCGTtgctgAC	Luciferase Cloning
CEBPD_MUT_let7e_F	TCGAGTcagcaACGCAaGC	Luciferase Cloning
CEBPD_MUT_let7e_R	GGCCGCtTGCGTtgctgAC	Luciferase Cloning
CX3CR1_3UTR_212_F	TCGAGaagTcaGATGTGGTAACTGTTaGC	Luciferase Cloning
CX3CR1_3UTR_212_R	GGCCGCtAACAGTTACCACATCtgActtC	Luciferase Cloning
CX3CR1_MUT_212_F	TCGAGaagTcaTGTAaGC	Luciferase Cloning
CX3CR1_MUT_212_R	GGCCGCtTACAtgActtC	Luciferase Cloning
HBEGF_3UTR_miR212_F	TCGAGTcaaGTGCCTAGACTGTTaGC	Luciferase Cloning
HBEGF_3UTR_miR212_R	GGCCGCtAACAGTCTAGGCACttgAC	Luciferase Cloning
HBEGF_MUT_miR212_F	TCGAGTcaaGTGCCTaGC	Luciferase Cloning
HBEGF_MUT_miR212_R	GGCCGCtAGGCACttgAC	Luciferase Cloning
HBEGF_3UTR_miR132_F	TCGAGggAACATTGGAGCTGACTGTTcGC	Luciferase Cloning
HBEGF_3UTR_miR132_R	GGCCGCgAACAGTCAGCTCCAATGTTccC	Luciferase Cloning
HBEGF_MUT_miR132_F	TCGAGggAATGGAGCTcGC	Luciferase Cloning
HBEGF_MUT_miR132_R	GGCCGCgAGCTCCATTccC	Luciferase Cloning
IL1A_3UTR_miR125a_F	TCGAGTTcTTgTTTcaaTTcCACCTGcGC	Luciferase Cloning
IL1A_3UTR_miR125a_R	GGCCGCgCAGGTGgAAttgAAAcAAgAAC	Luciferase Cloning
IL1A_MUT_miR125a_F	TCGAGTTcTTgTTTcaaTTccGC	Luciferase Cloning
IL1A_MUT_miR125a_R	GGCCGCggAAttgAAAcAAgAAC	Luciferase Cloning
IL15_3UTR_miR212_F	TCGAGTgaTgTaTaaagcaACTGTTaGC	Luciferase Cloning
IL15_3UTR_miR212_R	GGCCGCtAACAGTtgctttAtAcAtcAC	Luciferase Cloning
IL15_MUT_miR212_F	TCGAGTgaTgTaTaaagcaaGC	Luciferase Cloning
IL15_MUT_miR212_R	GGCCGCttgctttAtAcAtcAC	Luciferase Cloning
IRF1_3UTR_125a1_F	TCGAGTTaTaTaAACATAGTCACCTGTGC	Luciferase Cloning
IRF1_3UTR_125a1_R	GGCCGCACAGGTGACTATGTTtAtAtAAC	Luciferase Cloning
IRF1_MUT_125a1_F	TCGAGTTaTaTaAACATAGTGC	Luciferase Cloning
IRF1_MUT_125a1_R	GGCCGCACTATGTTtAtAtAAC	Luciferase Cloning
IRF1_3UTR_125a2_F	TCGAGccaaggTGGGCAGATCACCTGaGC	Luciferase Cloning
IRF1_3UTR_125a2_R	GGCCGCtCAGGTGATCTGCCCAccttggC	Luciferase Cloning
IRF1_MUT_125a2_F	TCGAGccaaggTGGGCAGAaGC	Luciferase Cloning
IRF1_MUT_125a2_R	GGCCGCtTCTGCCCAccttggC	Luciferase Cloning
IRF1_3UTR_124_F	TCGAGTTTATTTATACAGTGCCTTgGC	Luciferase Cloning
IRF1_3UTR_124_R	GGCCGCcAAGGCACTGTATAAATAAAC	Luciferase Cloning
IRF1_MUT_124_F	TCGAGTTTTATACAgGC	Luciferase Cloning
IRF1_MUT_124_R	GGCCGCcTGTATAAAAC	Luciferase Cloning
IRF1_3UTR_132y212_F	TCGAGagcTgagccCTGGGGACTGTTcGC	Luciferase Cloning
IRF1_3UTR_132y212_R	GGCCGCgAACAGTCCCCAGggctcAgctC	Luciferase Cloning
IRF1_MUT_132y212_F	TCGAGagcTgagccGGcGC	Luciferase Cloning
IRF1_MUT_132y212_R	GGCCGCgCCggctcAgctC	Luciferase Cloning
ITGA4_3UTR_let7e_F	TCGAGgaaaATACAGAAACCATACCTCaGC	Luciferase Cloning
ITGA4_3UTR_let7e_R	GGCCGCtGAGGTATGGTTTCTGTATtttcC	Luciferase Cloning
ITGA4_MUT_let7e_F	TCGAGgaaaGAAAAaGC	Luciferase Cloning
ITGA4_MUT_let7e_R	GGCCGCtTTTTCtttcC	Luciferase Cloning
NFKBIA_3UTR_miR34a_F	TCGAGaTATCCACACTGCACACTGCCTGC	Luciferase Cloning
NFKBIA_3UTR_miR34a_R	GGCCGCAGGCAGTGTGCAGTGTGGATAtC	Luciferase Cloning
NFKBIA_MUT_miR34a_F	TCGAGaTATCCACACTGCTGC	Luciferase Cloning
NFKBIA_MUT_miR34a_R	GGCCGCAGCAGTGTGGATAtC	Luciferase Cloning
PTGS2_3UTR_132y212_F	TCGAGaaACCTTTTTAGTGTGACTGTTaGC	Luciferase Cloning
PTGS2_3UTR_132y212_R	GGCCGCtAACAGTCACACTAAAAAGGTttC	Luciferase Cloning
PTGS2_MUT_132y212_F	TCGAGaaACCTTTTTAGTGTaGC	Luciferase Cloning
PTGS2_MUT_132y212_R	GGCCGCtACACTAAAAAGGTttC	Luciferase Cloning
PTGS2_3UTR_125a_F	TCGAGaaACCTTTTTAGTGTGACTGTTaGC	Luciferase Cloning
PTGS2_3UTR_125a_R	GGCCGCtAACAGTCACACTAAAAAGGTttC	Luciferase Cloning
PTGS2_MUT_125a_F	TCGAGaaACCTTTTTAGTGTaGC	Luciferase Cloning
PTGS2_MUT_125a_R	GGCCGCtACACTAAAAAGGTttC	Luciferase Cloning
THBS1_3UTR_let7e_F	TCGAGTTacATACAAATATTACCTCaGC	Luciferase Cloning
THBS1_3UTR_let7e_R	GGCCGCtGAGGTAATATTTGTATgtAAC	Luciferase Cloning
THBS1_MUT_let7e_F	TCGAGTTacATATaGC	Luciferase Cloning
THBS1_MUT_let7e_R	GGCCGCtATATgtAAC	Luciferase Cloning
